# Supplementary material for: Genomic and Phenotypic Evolution of Tigecycline-Resistant Acinetobacter baumannii in Critically Ill Patients
Source: Microbiol Spectr. 2022 Jan 19;10(1):e01593-21. doi: 10.1128/spectrum.01593-21 (PMC8768575; doi:10.1128/spectrum.01593-21)
Supplement: SUPPLEMENTAL FILE 2 — Supplemental material. Download SPECTRUM01593-21_Supp_2_seq10.xlsx, XLSX file, 0.1 MB [file spectrum01593-21_supp_2_seq10.xlsx]

## Sheet: Patient B
Gene	B1	B2	B3	B4	B5	B6	B7	B8	B9	B10	Nucleotide sequence	COG_category	Description	Classification
group_103	1	1	1	1	1	1	1	0	1	1	ATGGCAAGCACAGCAGCAGAGCGTAAAGCAAAACAACGCCAAGAAATGTTAAAAAAAGGGTTCACGCGTAAGGATCTTTGGTTATCAAAAGAAAGTTTAGAGGTAATAGAAAAATTTAAATCAGAGCATAAATTGAGCTCAAATGATGAAGCAATTAATCTTTTACTAAAAACAATTGTGGTAATAGAAAAATTCAAATCGGAGCATAAATTTAACACTATAGATGAAGTAATTAATCTTTTCTTAAAATCTCTTAATGAGTGCAAATAA	-	-	TGC-S
group_104	1	1	1	1	1	1	1	0	1	1	ATGAAAAATTCAGTTAGTAATAGTTATATTGTTCAAGCTAACGGCGTAAAAGTTGTTAAGGCAGATGTAAATTCTATAGTAACCACGAATAAAAGAATTCATGTAGGTGATGACACTCCCGCTTTCGCTTTTTATGTGTGTGGTTTTTGGGACAGTATTGACCAATTTGAACGTTATGGTATGACACCGCATGTAACATTGTATAAAACCGAGTCTGAGGTGAAGGAATACTGCAAAGGCAAAGTGGTGTCTTATCGCGAGTATTACGCAAATTCGGAAAAAGAAGTTGATGATCTAATTGCAACTAATAGAATGTCACATGAAAATCACGCACGTTCATTAGCTGAATTGTTCTGA	-	-	TGC-S
group_105	1	1	1	1	1	1	1	0	1	1	ATGAATGAAGTTAAAGCATATAAATTAACTGTTGAGAACGTTGAATTGTTTGAAGAAATTGAGCATGAGGTACTTTTTCAAACAACTATTAAAACTAAAAAATCAATTTTGAATTATTTGACGCCTGTTTCAACATTGGCCACATTGCTTCAGAGACATAACATCATACTTCCGAAAGGTATTTTTTTGGGAAGCATAATTGAAATCTATGATGAGGAAGTTGAGCCTCGTGTCATTATCGGACATGAAGGTTGTGACTTTGGAAATGTTAAGACAGTTCGCCAGTTAGAGATCTACTGGGAAGAAGTGGCATTTTAA	-	-	TGC-S
xerC_2	1	1	1	1	1	1	1	0	1	1	ATGCTAGACAGAGAAATACTTCTAAAAAAATGGTTAGATGAATATTTATTAGCAAATAAATCTAATGAAACAATATACACGCTTAAAAATAGTTTAAATCTATTCTTTGAATATACCAATTTAGCATTAGAGGAAATCGAAGCATCAGATATTAGAACATTTATAGCTTATAGAGCTCAAAATGGAGTAGGAGTTTCTACACTAAAAAAAAATATCTCTGCTATAAGAACATTTTTCCATTATTTAACTAAAGAAAAATTAATTAATTTCAATCCAGCAGAAGATATTAAAATTAAAAAAAGTAGTAAAGTTTTACCTAAATTTCATGAAGTCACAGTAATAAATGAAGTATTAGATTCAAATAAGAATTTAGAATTTGAACGACCATCAAGCACAGTT…	D	Belongs to the 'phage' integrase family. XerC subfamily	TGC-S
group_107	1	1	1	1	1	1	1	0	1	1	ATGAATAGCAAATTTTCTGTTGATCAATCGAACAAGATTTCTCTTAAAGCAGTGCTTGAAGATCTTGGTGATCAAATGTTTGAAGCAAATAAATGTCCTGATACTCATCCTGTCTATGATCAGTTGCGTGAGCGTTTACGTAAAGATCGTCAACTTCTAGATGCCTTAGATGCTCAAGATGAGAACGCAAATACTGAAGAACGTTCTAGGAGTTTGGATATAAATTAA	-	-	TGC-S
group_108	1	1	1	1	1	1	1	0	1	1	ATGACACAAAAAAATGAACTAGACACCAAGTATGCAGTGATAGTTGCTGGTGGTAATGGAGCTGGTAAATCCACTCTGATAGACAATGTGATAATTCCAAAATTTAATAGTTTAAATCTTGATATAAATTTTATTAATGCTGATGTTTGGCAATTACAACACTTTGGTCATTTTGATAATACCAATCCTACCCATGCACGCGAAGCTCAGAAATGGGCTGAAGCTGAACGTCAAAAACATTTAGATGAAGGACGTTCTTTTATTGCTGAAACAGTTTTTTCGCATCCTTCTAAAGTTGATCTCATCAAGGAAGCTAAGAGTAAGGGATTTTACGTAGTCCTGTATCACATCCATTTAGAAAACTCAGATATCGCACTTGATCGTATTAAAGATCGAGTT…	S	Zeta toxin	TGC-S
group_109	1	1	1	1	1	1	1	0	1	1	ATGGCCAGCCTTAATTCTGAGTTCCAGATCCCTTTAAAAGTGGTTACAACGCGCTTAAATCACATGAAAATTAATTTGCCGCAATTGGTAAAGAAAATTGAAAAGAGAGCGATTGAAAACTTAAAAAGACGTAAAGATAAGAAAGAACAAATTGATCTACTGATAACTTGGGATGATTGGATTTATGCCGCGCTTGATGCTGATCATGAACGTATACATGGAAGCGCGGATCCTCACCCACTTCCACCAACATTCAAAAATAATATGGTTAGTGGTGTATATGAAAAAGCTTTAAAAAATGTCATGGGGCATTTCGGAGTTAAAGCTACTGTTCCAGCATGGGCGGCAAATATAAAGGTTGGTGAGCATATTCCAAAGGAATTGCTTGATCGTCTGCCT…	-	-	TGC-S
group_110	1	1	1	1	1	1	1	0	1	1	ATGGATAATTCAGAATCTAAAATTTTAGCTGAATACGAGAAAGCGAAGAAGTGGGATAAATACGAAAAAGTATTTTCTATTCTTGGAGTACTTTCTTTGTTTATATTTATGGTTATGATCATAATTTCAGCAATTACTTTGAGTTTAAATGATACTTCACCAACTAAAATATTTAATTCTTATTGTTGGGCTGCAATATTATTTTTGGCAGTTTTATTCACCTCACTAAGAAATATTGCTGAGCAGATTTCTTTTAAGAAATCTATGGAAATCTTAATAGACTCAAAAGATGCTGAAGATGAAAAAGATCAATTGGCAGTAGTAAGAAGGCAGCATACAATTATTTGCATAACTGCATTTTGTGCATTAATAGTTGCGGATTTTATTTTATTCTACTTT…	-	-	TGC-S
group_3	1	1	1	1	1	1	1	1	0	1	TTGGCGTCTACTGACAGTATTAACTATAAGATTGTGTCCGTAACTGGTGGAGTTGAATCTCAATCAACCTTAACGATTGATTTAACACATACTGATTACAATCTTCTTTACACAAGTACTTCTGCGAATGACACATTCACAACAGGTACGGGTTCAGATACTGTGATTTATCAATTGTTGAATGGAACTGCTGCTACAGCTAACAATGGTGCAAATACAGGTGGTAACGGTGTAGATACTTGGACTGACTTCCATGTTGGTAATGTTGCTACAGACAAACAAGCTGATCTGATTGATATCAGAGCCTTGTTAGATGGAGATCAAACAGATGCTAATATTGGACAATATCTGAATGTCACTACAAGTGGTGGTAACACTACAATTCAGATTGACCGTGAT…	Q	von willebrand factor, type A	TGC-S
group_3689	1	1	1	1	1	1	1	1	0	1	ATGAATACGATGTTAATAAGCCCAACTCTAAATGTTTCTTGTTCCGAAAATGTGCTGTTAAAAATATCCTCATACTTTGGTGTATCTCATGAACAAGCTTATCGAAAAGGCGTAGATTCTCTTTTAAAATTAACAGAGATGGTTATAGCAAATAATGAACATTCTGAAATTATTAAACTTTTTTTGTGTGATTGTCATTTAAGAACATCTATCAATTTAGATGATATATCCGATATGCCTACTCAATTGATAGGCGATTGCCTTAATGTGATTGTTCTACGTTATGCATTTGTAGTTTGA	-	-	TGC-S
group_3756	1	1	1	1	1	1	1	1	0	1	ATGACACATCTCAATGAGTTATATCTTATCTTAAACAAATATCTAAAATGGAACAAGTCACATTTAAAGTGCTTTGCGCTCATCATGCTTGTGATTATTTTAAAGCAAACATGTAATCTTTCTTCTGCATCTAAAGCCTTGCCCATCAAGTGCTTACCACAATCATTTTATCGACGTATGCAGCGCTTCTTTGCAGGTCAGTATTTTGATTATCGTCAAATTTCTCAGTTGATTTTCAATATGTTTTCATTCGACCAAGTGCAACTGACTTTAGATAGAACCAATTGGAAATGGGGAAAACGAAATATTAATATCCTGATGCTCGCAATCGTTTATCGTGGAATAGCGATACCTATCCTTTGGACATTGCTTAATAAACGTGGAAATTCAGATACGAAA…	L	Transposase DDE domain	TGC-S
group_3883	1	1	1	1	1	1	1	1	0	1	ATGAGTTATCTATTTTTGTCGTGTACAGAGGTATTTGCATTGCTTCAATCGAAAATGCACATGGTTTGGGTTAAAACTATTGCAGGAAAGTTAGAGGAACGTATTCGTTACACTTCAGCAATTTGCTATAACACTTTTCCTGTGCCAAAGCTCATGAAAGCATCGATATTTAAGTTAAATGAATCTGCTTTTAAAATACTAGCTGTACGTGAATCCTATTCACATTTAAGTTTGGCTCAACTTTATGATCCTGAAAAAATGCCTTTTGACTTAAAACAAGCTCATAAAGAGAATGATTCGTTAGTGGAAAAACTATATAAATCAAGTGATTTTAAGACAGATGAAGAGCGTCTAGAGCGATTATTCCACTACTACGAAACAATGTTAAATTGA	V	Type II restriction enzyme, methylase subunits	TGC-S
group_3935	1	1	1	1	1	1	1	1	0	1	TTGCAGAATCTGCCAGCCAATGATGTTCTCCTTACTGGTTCACGCGGCACAGGAAAATCTTCAATTGTCCGTGCCCTTTTAACCGAGTATAAAGATCAAGGATTACGTTTAATTGAAATTGAACGTGATGATCTGTCCGATCTTCCTGAAATCCAGAAGCTCATCCAGAAGCGTCCGGAAAAGTTCATTGTCTACTGCGATGATCTGGCCTTTAATGCTGAAGATGAAAACTATCGCAGCTTAAAAAGTGTACTTGATGGCTCATTACAGTCAGGTACAAGTAATTTTATTATTTATGCAACCAGCAACCGTCGACATCTGTTACCAGAATTTATGCATGAGAACACGCCAGTGACTCGTGTAGATGTACCGCAATATACCGAGTTGCATCCACAAGAA…	S	Protein of unknown function (DUF815)	TGC-S
ybaR1	1	1	1	1	1	1	1	1	0	1	TTGTCGTGTACAGAGATTCGCGGGGATGTTCTTGCGGGTATTGTTGTTGCTTTGGCTCTAATTCCTGAAGCAATTGCTTTCTCCATTATTGCAGGCGTTGATCCTAAAGTGGGGCTATATGCTTCATTCTGTATTGCTGTTGTGATTGCTTTTGTGGGCGGTCGTCCTGGTATGATTTCTGCTGCAACTGGTGCTATGGCTTTATTAATGGTCACACTGGTTAAAGAGCATGGTCTGCAATATTTATTAGCAGCCACAATTTTGACAGGATTTATTCAAATCCTAGCAGGCTATCTAAAATTAGGAGCCTTGATGCGTTTTGTATCAAAGTCAGTCGTTATTGGCTTTGTAAATGCCTTGGCTATTCTAATTTTTATGGCTCAATTGCCTGAACTTACC…	P	STAS domain	TGC-S
group_3957	1	1	1	1	1	1	1	1	0	1	ATGAATAAATATTTTACTTGCTATGTGGTTGCTTCTCTTTTTCTTTCTGGTTGTACGGTTCAGCATAATTTAATAAATGAAACCCCGAGTCAGATTGTTCAAGGACATAATCAGGTGATTCATCAATACTTTGATGAAAAAAACACCTCAGGTGTGCTGGTTATTCAAACAGATAAAAAAATTAATCTATATGGTAATGCTCTAAGCCGCGCAAATACAGAATATGTGCCAGCCTCTACATTTAAAATGTTGAATGCCCTGATCGGATTGGAGAACCAGAAAACGGATATTAATGAAATATTTAAATGGAAGGGCGAGAAAAGGTCATTTACCGCTTGGGAAAAAGACATGACACTAGGAGAAGCCATGAAGCTTTCTGCAGTCCCAGTCTATCAGGAA…	M	Penicillin binding protein transpeptidase domain	TGC-S
tnsB	1	1	1	1	1	1	1	0	1	1	ATGATTGAATCTAATGCTGTCAGTATTGATCGTAGTCGTATCACACTTAAACCCAATGTGGTTGTTGGTTATGAGGGAAACCCTTATAAAATTGTGAATGTTTTAAATGCTAATGACATTGTTATATCAAGTCTTGATTCGGTACGTAGTTTACAGGTCAATTCTAAAAGTTTGACCGTTTTTGAGGGAGAAAATACGCTAACTGAAAACCTAAACAAAGGTGATAAGGATATCAGCAATGAAGCTTGGCAGATTGCTTTACAACGTTATGAGATTATTAAGCCTTTGATTGAGTATTCAACCACTGAACTGGTTGAAAATAGAGCGAATGAATATGATGTAAATCGTTCTACATTGTGGAAGTGGCTTAGAGATTATCGTGAAAATAACTCTCTAATG…	L	Mu transposase, C-terminal	TGC-S
group_97	1	1	1	1	1	1	1	0	1	1	ATGGTGCGCAAATATTTCGGCACAGACGGTATTCGTGGCAAAGCCAACGAAGGCGCGATGACGGCGGAAACCGCCTTGCGCGTCGGCATGGCGGCTGGCCGTGTCTTTCGTCGCGGTGACCACCGCCATCGTGTCGTGATCGGCAAGGATACGCGCCTGTCGGGCTATATGCTTGAACCCGCGCTCACAGCCGGTTTCACCTCGATGGGCATGGACGTATTCCTTTTTGGCCCGCTGCCGACAACGTATAGGAAGAATAAACGCCCTTTTCACCCAAGTCCAACAGCTTTGGACCGCAGTTGA	G	Phosphoglucomutase/phosphomannomutase, alpha/beta/alpha domain I	TGC-S
folP_1	1	1	1	1	1	1	1	0	1	1	ATGAGTTATCTATTTTTATCGTGTACAGAGATTATTATTATAGAAGCCCCCATGAATAAATCGCTCATCATTTTCGGCATCGTCAACATAACCTCGGACAGTTTCTCCGATGGAGGCCGGTATCTGGCGCCAGACGCAGCCATTGCGCAGGCGCGTAAGCTGATGGCCGAGGGGGCAGATGTGATCGACCTCGGTCCGGCATCCAGCAATCCCGACGCCGCGCCTGTTTCGTCCGACACAGAAATCGCGCGTATCGCGCCGGTGCTGGACGCGCTCAAGGCAGATGGCATTCCCGTCTCGCTCGACAGTTATCAACCCGCGACGCAAGCCTATGCCTTGTCGCGTGGTGTGGCCTATCTCAATGATATTCGCGGTTTTCCAGACGCTGCGTTCTATCCG…	H	Catalyzes the condensation of para-aminobenzoate (pABA) with 6-hydroxymethyl-7,8-dihydropterin diphosphate (DHPt-PP) to form 7,8-dihydropteroate (H2Pte), the immediate precursor of folate derivatives	TGC-S
group_99	1	1	1	1	1	1	1	0	1	1	ATGGAAAAATATGAATATCTTGCAGAGCATGTACTTGAAATCATGCAATTAAGCGATAGTGAACGGATTGAGACATTATTCACTGATCGGTGGATTGGCTATAAGAAAGCCCACTCTATTGTAAACAAGACATTTTTATCTTTTATATTCAATGGCTTATTTTCCTGCTAA	-	-	TGC-S
group_100	1	1	0	0	0	1	0	1	1	1	ATGGTCCGTATGGGAGAAACAGGGTTTATGGAATGGACGGAGCATAAAAGTTTGTCAATCACGAATAAATATATTAAATTTGATAACACTATTCGTATTTTTATAACAATTGATGTGTTTGCACTAGAAAATGCATTAATAGGAGTGTGTGTGTGGATCTATTTCATGCCATGA	-	-	TGC-R
group_3717	1	0	1	1	0	1	0	1	1	0	GTGAAACTATATATAAGTGCACTACAGTTAGAAAATGGAGAGCTTTTACTCGTCGTTTCTCCTCAGTTTAATGCCAATGCTATTCAGGATTATGCATTACGCTGGGAAATTGAAACCTTATTCAGTTGTCTCAAAGGACGCGGGTTTAATCTTGAAAATACGCGCTTGACAGACCCTAGACGAGTGAAAAAATTGATTGCGGTGTTAGCTATAAGCTTCTGTTGGTGTTACTTAACGGGTGAATGGCAACATGATCAAAAAAAAGCGATAAAAATAAAGAAGCATGGACGACTCTCAATGAGTTTATTTCGCTATGGTTTAGACTATGTTCAAATGGCGATTCAGCGTTTAATTGGTTTTGGGAAAAAAGAAGAGTTTAAGGAAATTTTGGCAATTTTA…	L	Transposase DDE domain	TGC-R
group_3723	0	1	0	1	0	1	0	1	1	1	GTGAAACTATATATAAGTGCACTACAGTTAGAAAATGGAGAGCTTTTACTCGTCGTTTCTCCTCAGTTTAATGCCAATGCTATTCAGGATTATGCATTACGCTGGGAAATTGAAACCTTATTCAGTTGTCTCAAAGGACGCGGGTTTAATCTTGAAAATACGCGCTTGACAGACCCTAGACGAGTGAAAAAATTGATTGCGGTGTTAGCTATAAGCTTCTGTTGGTGTTACTTAACGGGTGAATGGCAACATGATCAAAAAAAAGCGATAAAAATAAAGAAGCATGGACGACTCTCAATGAGTTTATTTCGCTATGGTTTAGACTATGTTCAAATGGCGATTCAGCGTTTAATTGGTTTTGGGAAAAAAGAAGAGTTTAAGGAAATTTTGGCAATTTTA…	L	Transposase DDE domain	TGC-R
group_3729	0	1	0	1	0	1	0	1	1	1	GTGAAACTATATATAAGTGCACTACAGTTAGAAAATGGAGAGCTTTTACTCGTCGTTTCTCCTCAGTTTAATGCCAATGCTATTCAGGATTATGCATTACGCTGGGAAATTGAAACCTTATTCAGTTGTCTCAAAGGACGCGGGTTTAATCTTGAAAATACGCGCTTGACAGACCCTAGACGAGTGAAAAAATTGATTGCGGTGTTAGCTATAAGCTTCTGTTGGTGTTACTTAACGGGTGAATGGCAACATGATCAAAAAAAAGCGATAAAAATAAAGAAGCATGGACGACTCTCAATGAGTTTATTTCGCTATGGTTTAGACTATGTTCAAATGGCGATTCAGCGTTTAATTGGTTTTGGGAAAAAAGAAGAGTTTAAGGAAATTTTGGCAATTTTA…	L	Transposase DDE domain	TGC-R
group_3916	0	1	0	1	0	0	1	1	1	1	ATGAACCCATTCAAAGGCCGGCATTTTCAGCGTGACATCATTCTGTGGGCCGTACGCTGGTACTGCAAATACGGCATCAGTTACCGTGAGCTGCAGGAGATGCTGGCTGAACGCGGAGTGAATGTCGATCACTCCACGATTTACCGCTGGGTTCAGCGTTATGCGCCTGAAATGGAAAAACGGCTGCGCTGGTACTGGCGTAACCCTTCCGATCTTTGCCCGTGGCACATGGATGAAACCTACGTGAAGGTCAATGGCCGCTGGGCGTATCTGTACCGGGCCGTCGACAGCCGGGGCCGCACTGTCGATTTTTATCTCTCCTCCCGTCGTAACAGCAAAGCTGCATACCGGTTTCTGGGTAAAATCCTCAACAACGTGAAGAAGTGGCAGATCCCGCGA…	L	Transposase IS66 family	TGC-R
tniR	0	0	0	1	0	1	0	1	1	1	ATGCTGATCGGATATGCCCGCGTCTCCAAAGCCGATGGCTCGCAGTCTCTCGACCTGCAGCACGACGCCTTGCGCGCCGCAGGTGTCGAACGGGACAATATCTATGATGATCTTGCTTCCGGCGGTCGTGATGATCGCCCTGGCTTGACTGCCTGCCTCAAGTCATTGCGTGACGGCGATGTGCTGGTGGTCTGGAAGCTCGATCGCCTCGGACGATCGCTTGCCCATCTGGTCAACACGGTGAAGGAGCTGTCAGACCGCAAGATCGGCCTGCGGGTTCTGACTGGAAAGGGCGCTCAGATCGACACCACGACTGCGTCCGGTCGCATGGTGTTCGGAATCTTCGCCACCTTGGCCGAGTTCGAGCGGGATCTGATCCGAGAGCGCACCATGGCGGGT…	L	Resolvase, N terminal domain	TGC-R
group_3896	0	0	0	0	0	0	0	1	1	1	ATGCACCGCACCAAAGAACAATGGTTCGCTTTATTCGCCGAGCAAGCCCAAAGTGGCCTCACCCAAACTGAATTTGCAAAACGTCAGGGCATCATTCCTACATATTTTAGTTATCGCAAGAGACAATTGTTGGCGTTTCAGGATGATGACGGTGGCTTTATTGAGCTGACGCCACAGGGCTTGCAGCTGAATAAATCCATTTTACTACGTAAGCGTGATGTGGAATTGCAGTTTCCAGCCGGCACTGATGTGCTGTGGTTAGCGGCCTTGCTCAGAGCGCTCTGA	L	Transposase	TGC-R
group_3969	0	0	0	0	0	0	0	1	1	1	ATGAAAAAATTGAGTGACGAATACTTACCTGTTAGAAAAGCTCAAACTGTTTATGGGAGTATTTCGGGAAATTATGCCTTTAGAGGTGAGAAAACCATTTGGTTTGAATCGACCCTTGAGCGTGATTTCATACTTAAGCAAGAATTTAATAACAATGTGATTGATGTTATCGGTCAACCTGTAGTTATCCCCTACATCACTGAATTGGGTAACCAATCAACCTACACTCCTGACTTTTTAGTGCAGTTTTCAAGCTCGAATTGTGATGATTTTGAGGATTTTCCTGTACCAATGCTCATCGAAATTAAGCCTAAGAAAAAGCTTGTTGAGGACTGGGATAAGTTAAAACCAAAATTCAGAGCAGCCCATCGTTTTGCTGCTGATAAAGGATGGAAGTTC…	L	TnsA endonuclease N terminal	TGC-R

## Sheet: Patient K
Gene	K1	K2	K3	K4	K5	K6	K7	K8	K9	K10	K11	K12	K13	K14	K15	Nucleotide sequence	COG_category	Description	Classification
group_100	1	1	1	1	1	1	0	1	1	1	1	1	1	1	1	ATGAATAATTATTTTAATGTATTAATCATAACTGATTTAAAGATTGGTCGTTTAAAAACCCCATCACATTGTGCGTGTGCTGTTGGCCACATCGATATTAAGAAACCTTCTTTTGAATACAATACTGGCTTAGTCGCCTTATCTACTACTATGTATGATTGTAAGGACTTTAATGTTTATACATTAAGTACAAAAGAGTCATTTAATAAGTTTATTTCAACATTAAAAGTTCTTGAAGAATTGATTGGTATTCCTTGTCCTTTCTTAACTGCTATTCAAGAAACATATGAGTTCTATGGTGACTTCATTTTTGAATGTTTGACCTGGTTTAATAATAATGCAGATATATTATTTAGACCTGACCACTTGGGAGAATTCACTAAAACAGCAGAAGAGTCT…	-	-	TGC-S
group_101	1	1	1	1	1	1	0	1	1	1	1	1	1	1	1	ATGGGATCTACAGTACGTCTCCGGGACCCAACAGCTAAACTTGTTATTGATACAGCATTAGATATGCAACAAGAGCAACGTCAAATGGTTAAAACTTCAGATATTGTTGAAACATTAGTTCAAAGGTATATAAATACGATTAGCTTTGAAGATGTTCAACAAACTATTGAAAACCGTAAAAAGAATAAAAAAAGTAAGGACAAATAG	-	-	TGC-S
group_102	1	1	1	1	1	1	0	1	1	1	1	1	1	1	1	ATGAGTAATGCTGATCCTCAACTTGAGCATGTTGATCCAGCTCATCCTGTTGCACCAGATGCTTATATTAGAGTTCTGAACTGTAAGAGTAATTATGTAAATATATTGGCTGGATGGTTTCTAAAAGATGGCGAGAAGAAGTTTTATATCGCAGAAGTAAGAGGCAATGACGTTGAAGCTGGTTTTAACAGGCTTGATTGGTTGACAGAGTTTGACACAATTTATAAGGGCAAATAG	-	-	TGC-S
group_103	1	1	1	1	1	1	0	1	1	1	1	1	1	1	1	ATGGAAGATATGCAAACTATCATAGATAAAATTAGTAAGTGTCTAGCATTATCAAAAAGTGCCAATGAGCATGAAGCAGCCGTTGCACTTAAGCAAGCACAGACATTGATGCAGAAGTACAAAATAAGTGAAAAACAGATACTAATTAGTGATATTAAAGAGCGAATTATTCAGACAAAAACTCAAAGAACTAAAGATATTGAAAGACGGCTTAAAGTAATGATCGCAAATGTCTTTGAATGCGGAAGTTACTCAGGTTTTTACACTTTAGAAGGTGTGAAATATCAACAACATGTTTTTTATGGAGTTGAACCAAATGTGTCTATTGCAACATATGCATATAATGTTTTACTCCCTATTTTGATTAAAAATAAACAAAGTTATTTAGCCACTTTACAT…	S	Protein of unknown function (DUF2786)	TGC-S
group_104	1	1	1	1	1	1	0	1	1	1	1	1	1	1	1	ATGAATCAAGAAAAACAACCTCTTTTTATTATTAAAAATGATTTTGAAGTTATCATTTTAATTTTAATTGGTTTATTAGTTGGTTATGGTTTAATTGAGCTATGTAACAAGATTGATAACTTGTTATTAATAATTGTGGTGCCATGTTTGGTTTTGGCTGAATTTCTTTGGATTGGCTTGATTCTTTCATCAAGGGATAGAAGTTCCTCTAAAGAGCATGAAGATGATAAACAAAGTAATTGA	-	-	TGC-S
group_105	1	1	1	1	1	1	0	1	1	1	1	1	1	1	1	ATGATTGATATTACAAGTAAAATTCTTGATTTAAAATTATTTGAAGCAGAAGTGATCGACATTGATGAAACTAATCATTGGGAAAATAGTGATCAAATTACTCTGCGACAAAGTGAAGGTGCCTTGATTGTTTTAAGAATAAATTATGAGTCTGAAAAGAAAGAATCATATAGTGTCAGTCTAGAGGTTGATGAGCTTGATTCTTATGGTGAATGTTATCTAAATGATTCTATTTGGACGTTGTATGGCTGTGAAAATGATATTCTTGAAAGAATTGTAAAACAGGATTGGAGTCTTAAGAATTTTGGTTCTTATAACCATTATTTTAAATAG	-	-	TGC-S
group_106	1	1	1	1	1	1	0	1	1	1	1	1	1	1	1	ATGAATATTAAAAATCAAAATAAACACTCACTCAAAGAACAAATTACACCAGAAATAAAATTGTTCGGTCGCTATTCTATTAGTCCGATCAATCTAATACTACAGATTGTTTGGCTAATCGCATGGGTGTGGAAGGTAATTCAAGATTTACAAACTTTACACTCTTATGAAAACCCTCTATTAGTGTATTCCATAGGTATGATTTTCTGGATTTTCGTTCTATATCTTGGCATCTACGTTATGACTGTTGTTTCAAATAAGCTTAATAAATTAATTTATATGAGGCAAATATCATGA	-	-	TGC-S
group_107	1	1	1	1	1	1	0	1	1	1	1	1	1	1	1	ATGAAAAATGTAATGATTGTAGATGTCGGTTGTACATTTTGGACACTTGAAAAAATCTTCCAAAATGCTCATCAAAATAATGGTTTTGTGGTTTTACCAGCTAAGGATATTAAACCATTAAGTACAGTTAGAAAATTTGGCCAAAGTGGTTATCTGGCAGAACAAAATATGTCTGACATTAAATCCTAA	-	-	TGC-S
hvrA_2	1	1	1	1	1	1	0	1	1	1	1	1	1	1	1	ATGTCAAATATAAGTGGATTATCAATTGAAGAGTTAGAAGATCTTCAGGTTGAAGCAGCCAAATTAATTGAAATCAAAAAAGAAAAAGCCATTGAGGATGCTTATCTTAAAATACTTTCAATTGCAGAAAGCGTGGGATATTCAGTAGAAGATCTTTTGAATGTTGGTGCAGCGAATGCTAAAAAGAAAAACCGTAAGATAGTAGAGCCGCGCTATCGTAGTAAAACAAACTCACAAGATACATGGACAGGACGCGGTAAACAACCACGTTGGTTAGTAGCCGAAATTGAAAAAGGTGCAAACCTTGAAGATTTCCGTATCAACTAA	S	Domain in histone-like proteins of HNS family	TGC-S
group_109	1	1	1	1	1	1	0	1	1	1	1	1	1	1	1	ATGAAACCAACCTCAATAAAAATTTTACTAATTTTATCGATAGCGTCATTTGGATATTTTGGTTTATCTATTTCAAGTTTCTCTCCAATTGAACCTGAAGCTGGGTATCTAATCTCTAAAGTCTGTAATACGTTATTTGCATTAGGTTTTATAATTCTACTTGGAGTTTTTATAAAAAAATATAGAGAAATTTCATTCGGTTGCGGAACTCTATTTATAATATCAGCTTATATCTCGTGGTATGTAATATCGTTAATATATCCATCATTGAATTTAGTTTTAACCCTTCCATATAAATGGTGGTAG	-	-	TGC-S
group_110	1	1	1	1	1	1	0	1	1	1	1	1	1	1	1	ATGAAGTCATATGGAGTAAAGATATTCTTAAGCAGCTTATTGTTTGTAAGTAACATTGCTAATGCTGATTTTGTTGCAAGAGTTATTGGTGTTACTGATGGAGATACAATAACTGTCTTAGACAGATCAAATAATCAAATAAAGGTGCGTCTAGCAGATATTGATGCACCAGAAAAAAGCCAGCCATTTGGAGTAAAGGCTAAGCAAGCTTTATCAGATTTAACTTTTAATAGAAATGTTTATATCCAGGAAAAAGGGTATGACAAGTATCATCGGTTGATAGGAACTGTTCTAGTAGGTGTGGATCCTATTAATAGGATAATGGTTAAAAATGGTATGGCATGGGCCTTTCGTGAATATTTAGATGATCCAATAATGCTGGATCTAGAGTCATACGCG…	L	Staphylococcal nuclease homologue	TGC-S
group_111	1	1	1	1	1	1	0	1	1	1	1	1	1	1	1	ATGAACGGTGAATTAATACAGTTTCCTAAGACATGCTCGATTTGTGATCAATATTCACAAAGTTTTCAGGAAATTGAGCAAAGTTCAAGTTGTTTTAAAAAAGAATATATATGCCAGGATTGTATTGATGTTGCAGAAGGCATAGATATTCTTGAAAAACAAATGCTTGAAGGTTTACAGAATTCAAAGAAAATTTATATTGTTGGAAAATGA	-	-	TGC-S
group_112	1	1	1	1	1	1	0	1	1	1	1	1	1	1	1	ATGAAAATTATAGCTTTACTTGCACCATTAGTAATTTTACTAGCTCTCATATTTTTAGGGAGTAAGCAACTAATTAAACAAGCTTGTGAAAGCGGAAATACCTATGTTGGCGGAACAACTTGTGAAGAAAATGGGTTTAAAAAAAGATCATTAATTTCAAGTAATTGA	-	-	TGC-S
group_113	1	1	1	1	1	1	0	1	1	1	1	1	1	1	1	ATGAAAATTATAGCTTTACTTGCACCATTAGTAATTTTACTAGCTCTCATATTTTTAGGGAGTAAGCAACTAATTAAACAAGCTTGTGAAAGCGGAAATACCTATGTTGGCGGAACAACTTGTGAAGAAAATGGGTTTAAAAAAAGATCATTAATTTCAAGTAATTGA	-	-	TGC-S
group_114	1	1	1	1	1	1	0	1	1	1	1	1	1	1	1	ATGAGCTCAAAAACAGACACTATTAACAAATCTAAAGTTATAAATTTCTACCTTAGTCGTTATTTAGAGGGTGGCTTTAAAAAGATTTTTTCGGATATCGAAGCGACCAAGAAGAAGCAAGTAAATTTAATACTACTTTGTTTACTAGTAATTTTAGCAGCATATGCTGGGTATTCTGGATTAACGAGTGATAACTCCACGTTAGGATATTACTTTCTTACAGCAATATTTGCTCTTTCTACAGTTATCTTAAAGCTTTGGTCAAATAGTTGGTCTATCCGCACAAAACTAAACAATTTCAAGGTGTTGGAAGATAACTTAAATGTTATTGAGCATTTCCTTTTTAATGAAATGAATTGCATCAAATCAAAAACTTTGATCGGTTGCTCACTAGATCCT…	-	-	TGC-S
group_115	1	1	1	1	1	1	0	1	1	1	1	1	1	1	1	ATGGTAGAAACCATTCAATTTCTAGCTTTCCCAGATAATATCCTAAATTTTAAAAGTCACTTAGACTTTGAAACCCTCATTCTTAATTTACCTGAAAAAATAGTTCAGGACTTAGATCAGAGTATTGCGAAGCTGAAAAGCATGGAATCCTGTTTCTTCACTACATATCGTATACCTGAAATCAATTTACATAACTTCATTCATTTACGCCTTCTAAACTTCAAAGGTCCTATTGATTTAGAAGATGTCAAAATTTTAGTTAATTCAAAAGGAGTATATGCAGAAATAATTGCTAGTGTAGAAGGTAAGTTTAATTACTGGTTCGTTGAGTTAAAGCTATTTAACACAGAGGTGGACCATGAAAATGACTGTTAA	-	-	TGC-S
group_116	1	1	1	1	1	1	0	1	1	1	1	1	1	1	1	ATGGTTGATGAAACTCGTTACATTCCGGTTAAAGTTTTAAGACAGGGCAATATTTATTATTTAAATTGCGAAGCGTTTGATATTGTAGAAAAATCAAGCAATTTACTACATTGTATTGAACAAATGAAAAACAGGATTATCGAAAAAGTGGTCGCTCTGCACCATGCTGGAGAAAAATTACCAGTATTTGATCTTTACAAAAGTTTAAAAAGTGGCGGGATTTTATTAGAAATTCCGAGTAGTTGCTTTGATGATACATTAGAAAGAGTTACTTTAACTTTACCTAAGAGTGTTATTACTGGAATTGATGCCGTTTCTCCAAATAGAAGCGCAAAGTTTACACAATTGGCTAAAGAATTTATTGACGGAGATAATAAGTAA	-	-	TGC-S
group_117	1	1	1	1	1	1	0	1	1	1	1	1	1	1	1	ATGAGCAGTTATTCGATACAAATCGGACAAGTTAAGGGTTTATATGATGTATTTCTCGAAACTTGTGTACCAAAAAATTCTCCCCAATATCCAGAGCTTCAGAAAATCGGTGATGATTTTCTAAATAAAGTAGTGATGGAGGACCCTGATTATCATAATAGTCAGGTCTTCACTATTTTGAGTCAAGTAGCTGTTCCCGAAATTCAAAATAGACTTAAACGTCTTGAGTCCAAAGCAAAAAATAAAGATTTTGAAAAAAATTATTTTGATTGGAATTATATTGAGAGAGGGGTTGTTCAAGAAAGAAAGGACTTTATTAATGCTATCCATCTAAAGCAAATATATGAAAAAACAAAAAAACTTTATGAAGCTCAGAATGGTGAAGAGCTTACAAGTAGT…	-	-	TGC-S
group_118	1	1	1	1	1	1	0	1	1	1	1	1	1	1	1	ATGAAACTATTATTTGGTGAAGATGTAATTAGTAGTGATTTTGAAGGACTACAATCATTATTAAAACAATACTATGAGAAGCGGAAACGTCCACTTTGTTTATGTACTAATAATGGTGTTGAAATGTACATAGCAAAAATAAATGAAAGTTATATTCTAAAAAGAATGCCTAAAACAGGTGGAAGACATTCACCAGTCTGTTTAAGTTTTGAGCCTCCTGAAGAACTTTCCGGGCTTGGAGAGGTACAAGGACAGGCAATACAAGAAAATCCTGAAGATGGTACTACAAATTTAAAATTAGATTTCAGTTTAACTAAAATGCCAGGTAAAGCTCCGCCAGCCCCTTCTGGAGCAGATAGTGACTCGGTAAGAACTGATGGAAAAAAACTTACATTACGT…	S	Protein of unknown function (DUF1173)	TGC-S
group_119	1	1	1	1	1	1	0	1	1	1	1	1	1	1	1	ATGGTAACAAATAATTTTGAAAATTCTCTAAATTCTAGTTTGAATTCGGAAGAAAGCATTAATCAACAATTTACTCAATTTGTAGATAAGTATTTTAGTTTTTCTAAAGCTTTAGCTGTTAGTCAAGAAACTCCAACAGCTATATTAACTGTGGGTACTCATGATTCAGGTAAAGACGTAATCGTTGCACAAGCACAAGATGAATTAAATAAAAAAGGTGGTTCAATTTTAATTGACCAATCAATTTTTAAAGTTGCGGATCCGCAACAAGATAAAGACTATTCAATTCATCAATTGATTTCTACTATTAGTAATGAAAAATATAATTTGCTTTTAAATCATGAATTTAAAAATGAAAATGTTTTAAATGATATTACTGAATCGCTTAAGAGTAAAAAT…	-	-	TGC-S
group_120	1	1	1	1	1	1	0	1	1	1	1	1	1	1	1	ATGGGCATACTTATGACTGTAAACTCTGTTAATTTAAATTCTAAAAAAGACTTTATAATCAATAGATTATATGAAAACCTACCAAAAAAACCTTACTGTACCAGTGACTTCTTCGGATTAAAGATTCGTGACAAGAAACAAGCTATACGTCACTCACATATACAAATTAATCATCCGAATTTTAAAAGATATATAGTTATTGATGCTGATTATCCAGGCGCAGCAACAGCTTGGCGGTATGATTTTGATGACAATATTCCAGTACCAAATTTAATTGTAGTTAATCCAGAAAATACTCATTGCCATTTTTACTATGAACTTGAAGCTCCAGTAAGTTTTACTGAAAGTTCCAGCAAGAGAGCTCAAGAATTTTATAATTCAGTTTCTAAAAAGCTCACT…	KT	Primase C terminal 1 (PriCT-1)	TGC-S
group_121	1	1	1	1	1	1	0	1	1	1	1	1	1	1	1	ATGAAAAAAATCTTTTTATCTTTAACTTTGGGTTTAACACTTGCTGCTTCAAATGCTGCTTTTGCTCAAAAAAAAGGAGGCGAATGTTATTCCCGTGATAACTCAACATATATGTGCCCTGCCATTAGCCAAAAAGATCGTTTAACTATCCAACAAATTTATGATTTGGGATGGAAAGTAGTAGGTTACTTTGGAACACAAACAGGTAGATCAATTATCATCGAGCAACAATAA	-	-	TGC-S
group_122	1	1	1	1	1	1	0	1	1	1	1	1	1	1	1	ATGATTGAAAATAAGTTTATGAAATTTTTGTTATTTCTTTTATTTGCAATTATGGGCTCCACACTTAGCTACATGATTAACAATATAATTCCTTTAATTATTTTACTTGTTATTTATGGATTAATTGTTAAGGATCCAGCTTTAAGAGCTCATAAATTTCTAGAAAGAGAAGTGTATTTTGTTCCGTGCGATCCTAGTACATCATACAAATATGCTCCTTTTGCGCCTCCATTTTTTACTTCAAGCAAATAA	-	-	TGC-S
group_123	1	1	1	1	1	1	0	1	1	1	1	1	1	1	1	ATGGTTCAAACAACAATGAAGTCAATTTGGCATATGATATTGCTTTTTCTGGCAATAATAGCATTAGTAACATCTTCAATTTTTATTGTCATTTTAAATTTTTATATACAGTCAACTAATACTTTTATTTGGCTAAACTTTATAATCATTGCTATTTCACTTATTTATATATTGTCTTTTATCTGGAATACTTTTTCTGAATTACTGAAAGAAAATGATTTTAAAATAATTTATGTCGGGCTTACTTTATTGTTATTTATGTCGGTATTAGCATCAGGCACGTATCTTCATTTGTATACTTTACGTGATCAACAGAATTTTACCAAATTAAATAATGAAGACGCTAAAAGTAAAGAATTTGGAATTATTCAAAAAAATGGCCGTGACAATGATGTGTAT…	-	-	TGC-S
umuC_2	1	1	1	1	1	1	0	1	1	1	1	1	1	1	1	ATGAAAGAGCATGTCTTCGCCTTAATAGATATTAATAACTGCTATGCTAGTATTGAGCGGTTTTTTAATCCGCAACTTATTGATAAAGCTGTAATTATTTGTTCGAATAACGACGGCTGCGTGGTAGCCAGATCAAATGAAGCAAAATCATTAGGTATTAAAATGGGCGTACCAATCTTTAAAATCCAAGATATTATTGAACGTAATAGTGTAGTGGTTTTATCGAGCAATTATACTGTTTATGGTGAAATGAGTAGACGCTTTCATTCTATTATAAATCAATTTGTTACTGATCAAGAAATGGAAGTCTATAGTATAGATGAAGCTTGGCTCTTACTAACTAATTACGAGAGTTTATTTGATCTAACTGAATATGCACATACTATAAAAAAAGAAATC…	L	DNA polymerase	TGC-S
group_125	1	1	1	1	1	1	0	1	1	1	1	1	1	1	1	ATGCCTAATCACAAATTTAGCTTGAATGATTTGACTATCCCCGTCCTTTTCATTCTATTTGTGATTTCTATCATGATATGGCCTCTCTTGGGCTTTATCATACCCTTGCATTACCCGGTATTTGGCTTAATTCTTCTTTCTATAATGACGATAATTCCTTTGTATTTTTTAATAAATAGCCAAATAAAAAAGGGTCCTCATCCGGTTACTAGTAAATTAAAACAATTCATAATTTCAGGTTCTCTTTCTGCAAGTTTTACGCTGTTGATTGCATTGATAGCCGTTATAGTAGGTAATTCATTAAAACTTTATTCACAGAAGCAATTTGATGAACAAAGACAAGAGTTTCTAAATTCTTCTTCGGGGTTTAATGTCTTAAAAGATTATGCGTTCAAAAAC…	-	-	TGC-S
group_126	1	1	1	1	1	1	0	1	1	1	1	1	1	1	1	GTGGACCCTCAGAAAGTTATTTTAATTTCGGGTTTAGAGAGCTCGTTCAAAGAAGATGCTGTATCATCAACTAAAGCAACCGGCTTAGGCCAATTTGTAGCTGGAACGTTTGCTGAACGAATTGCTAAATCGAGACATCCTGAACTGCGAGCACTAAGAGGTTTATCTAGAGAAGAGCTACTTGAAAAAAGGAAAGATCCAAGAATTGGAGCACTAGCTTTAGCTGAACATATTAAAGATGCAGAAGACCGTGTTAAATCTGCTTTTAAAGCCAATGGTATAAGAGATAACGTAACACTTGCAGATATTTATACAGTCCATAACATTGGTAATCCAAGCATGGCTGTAGCAGCAAGACAAGGTAAAATGGCTTTAGCCGGTGTATCTGTGAAGGCTATG…	S	Transglycosylase SLT domain	TGC-S
traG	1	1	1	1	1	1	0	1	1	1	1	1	1	1	1	ATGGACTTTACAATTGAAACGTACTGGAACGTTGAAAGTACCTACTTAATCCTTAATGCTGTTGCATCTCTCATGGGAAGTAGCGACTGGGTAGGGGCTTTAAAATTCATCTTTTTAACTGCGATCATGGCTTCGCTTTTTGTATTTGCTTTAGATAGAGATTTAGGAAAGTTTGTTAGAAATTTTGGTTGGGCTTACTTTATTGTAGTAATCATTATGGCGCCGGTTAGTTCAGTGGCCGTAGTTGATAAACTTAAGCAAGAGCCACCAAAAATTGTGGGTAATGTTCCCTGGCTGTTAGCAATGGGAGCATTCACAACAAATTTCACAACGGGATGGATAACTAAAGAATATGAAACACTTACTTCCGTACCTAGCAGCCTAAGTTTAACAGGAACT…	G	TraG-like protein, N-terminal region	TGC-S
group_128	1	1	1	1	1	1	0	1	1	1	1	1	1	1	1	ATGAAAATTAAAGCATTAATTATAGGTGTTCTATTTGGTATTACGGTTTCTGCAAATGCCGATCCAGCCTCAATGCAAGAAGTTTTTGACCAAATAAATGCGCGTGGAAATGTTACTCAGCCAACCGCAATCCAGGGCCAGACTATGAATTATATGACAGGTGGGAGTTTGTTTATGCGAACTCCCAACACCACATATAATCTAGCTGCTATTACCCCTCCTTCAGCTAATGCTGGTTGTGGCGGCATTGACTTGTATATGGGTGGCTTCAGCTTTGTAAATAAAGAACAATTTGTAGCCATGCTAAAAAATATCGGCTCAAATGCATTGGGATATGGCTTTAAATTAGCTTTACAAAATTTATGTCCGACTTGCGATAACGTTCTGCAAGCTCTTCAA…	S	Conjugative relaxosome accessory transposon protein	TGC-S
group_129	1	1	1	1	1	1	0	1	1	1	1	1	1	1	1	ATGAAAGCAAAATTAATAGTAATTTCCTTATCTTTGATTTGTTCTGGCCCTATGTTCGCTGGCTCAAACTCAATGCAAGATGTTTTTTTGAAGATCAATAGTGAAAGAGAAACAGCTCATTCACTTCAGAAAAATAGATTAATCAAAGTTGAATCTGGCCGTTTTTGTAATGAACATAAAGAATTAACGTCTAGTAAAACTAAGATTGCGGATCCGCAACATTTACATTCTAGTTCATTAAACGAAAGGAGCAGAAAACTTAAAAAACCAGAATTAAGTGGTACTAAAACCTCTGATGAGAATTGCGATAAACCAATTCAAGTATCTTAA	-	-	TGC-S
group_130	1	1	1	1	1	1	0	1	1	1	1	1	1	1	1	GTGAATAAATTAATCTTAGCTTCAATGGTTGTATTTAGTGGGCTAACTCAGCTAACAAAAGCCAATAATGTATTGGATTATGACTCTGTTTGGAATTGTGATCGAACTAAAGTCAACTGGTATTGTAATAAGCCAAAAGAAGAAACGCCGGTTCAGGAAGTAAAAAAGGAAACTCCTAAACAAGCTCCTTTATTTGATCCTATTACTGATTTAAATAAATTAAAGACTGCGACTGAACTTCGAGCTGAGTTAAAAAAACGAGAAGATATAGCAGTCATGTATCCGACAGAACAGAACATCAAAAATTATCTTGATGCATGGCATCTTGTACAAAACAAAGCAACTGTATTTACAGACCAATGGAGACGAGTAGTTTATCAGAATCCAGACTATGATTAT…	CO	F plasmid transfer operon protein	TGC-S
group_131	1	1	1	1	1	1	0	1	1	1	1	1	1	1	1	ATGATTAAGAAACATCATGTATTAGCAACAATATTGAGTTTTGCATGTATGTCAAGCGTCATACATGCAAAAACAGCAGAAGAGGAAGGGAGAGATTTTGGCCAAAATTCTATTGAGTCCACATCCTCTTTAGTAAATTCTCAAAATGGTCAGAATACAGTACCAAATTTTTCAACTAACGCACCTGAATCCGCCTATTATCAAAATGGAATGGGAAACGTTAATAGTATTGGAAACCAGAAAGTTACGAACTGCCAAAACCAAAATATGAGTGGAAGCAATCAACTTAACTTGGAATGTGAGGCTATTAATTTAGTTAATAAGAGTGCTACATCTAGACCAATTTATGAAATTGATCCAAAAAAAGATCCCCTAGTAAAAGACTCTAAGGAAACTATA…	S	Type-1V conjugative transfer system mating pair stabilisation	TGC-S
group_132	1	1	1	1	1	1	0	1	1	1	1	1	1	1	1	ATGAAAAAATTAATCCTAGCATCAATTTGTTTGTTGTCTTGCAATGTACACAGTGCAGATTTTCCTAGCGAACAAGAAATTAAAAAGGAAATGGATAAAGTAAAAAATCAGACTTTCAAAAAGTCTGATTGGGAAATGGCTCAAGAAAAAGCAAGAAAGCAAATTGAAATTTTTAAAAGTGTTGAGGCACGTCCTAACAACTTTCCAAATATTAATGTTCAAAAACCAAATGGTATAAATCTTGATGACATTGCAGCAAGATATAAACGTAAAGCAGAAAACAAGAAAAATGTTGATGGTATTTTAGCTTTTGCAAGCTTATCTATGCCCAAAGATGCTTTAAACAAACTAGTGACAGATGTTACTAAGGCTGGTGGCGTAGTTGTCTTTAGAGGTTTT…	S	Type-F conjugative transfer system pilin assembly protein	TGC-S
traU	1	1	1	1	1	1	0	1	1	1	1	1	1	1	1	ATGAAGAAATTTTTTACTATTTTATTCCTTTTAATTTTCACTAATTTAAGCTTCGCCGCTGACTCTGGATCAAATAATAATGGATCTAAAAGTTTACGTTGCCCAGGCGAATTTGCTAATCCAATTAGCGATATCTGTTGGTCTTGCATTTTTCCTATCAGCATGGGAGGAATGCCATTGTGGAAAGGTGGACAAGAAGATAATAGTAATCCATCGCAATTGTTCTGTAGTTGTGCGATCCCAAGAATCTATCTAGGAATTCAAACAGGTTTTTGGGAGCCAGTAAGACGAGTAGATGTAACTCGTACTCCTTATTGTATGGTTTCATTAGGAACTGAATTGGACGTAGGTGTAGAAGCACCGGAAGGTGAAGTACGTTTGCATGATGACAACAATAGG…	S	TraU protein	TGC-S
group_134	1	1	1	1	1	1	0	1	1	1	1	1	1	1	1	ATGAAATTTTCTAAATATCTTTTTTTATTACCAATTTTAGCGATTTCATTTAACTCTAATTCCAAAGATTTAGGGGTTAATGGAGCTGTATATAAAATTCAAGAGCCGGATGCATTAGAGCAAATTTATACGAAATTAAAGGCTCTTGAGAAAACCGGTGAGTTAAAGCGGAAACAGCAAGAAGCTGTTTCACGTGCCATGAACTCTGCTAAAAACCCAAAACCAGTTGAAAATATTTCTACTGTTACAGTAAAGAAGGTCAGGTTATTTGACCCAACAATGCACTTATCTAATGACATAAAAACTGATGAAGGGGTTGTGGTTGCTAGAGCAGGAACAAGTGTAAATCCATTGGATACCGTGACCATGACTAAAACACTAGTTCTTTTTAAAGGCTCA…	S	Type-F conjugative transfer system protein TraW	TGC-S
group_135	1	1	1	1	1	1	0	1	1	1	1	1	1	1	1	ATGAATAATGAAGTTAAAAGGTTTAAGGTTGTAAACGTCTTACTAGTGACATTTGTTTTGATGTTGATTGTCAGTGTAGGGCTAATGTTATGTCAAAAATGGTTTATCTATACGGTCAATCACACAACAAGCTTGAGTGGGAAAGTATATGTAATTAAAAAAGGTGAGCCTGTACAAAAGGGTGATTTAGTTGGTTTTTTATGGCAAGGCCAGATCAAATATCCTAAAGACGTTATTTTTGTAAAAATTGTATCAGGTGTTGAAGGTGATCGTATCGTTGTTAAAGATCGAGACGTCTTTATAAATGATAAATACATTGGTAGAGCAAAAAAACAAAGTGCAGATGGAAAGCTTCAGCTCGAAGTTATCTCATCACAAGTAATTCCTAAAAATGAAATA…	OU	Signal peptidase, peptidase S26	TGC-S
group_136	1	1	1	1	1	1	0	1	1	1	1	1	1	1	1	ATGAAACTTTCAACTATGCAAAAAATGACTCAAGGTTTAGTTTTAACAATCATCGTAATAGTTATTGCGGGAGCTATGGATTATTACAATGATATGAAACGTCCAAAGATAGCTACGATCGATATTCTGACACTGGTAAAAGAACATGAGAAAAAGCTAACAGACTTGTTATATCAAGGCGTTAAAAATCTTGATTCAGCAAATGTTGATTTAGCTCAACAATCAAAAATAGCAGATATCGAAAATCAAAAATTTACTAAGCAACTTAATAGTGCAGTTCAAAAAATCAGTGACGAATGCAAATGTATTTTGGTTAATAAAGCAGCGCTTTTAAGTGATACTAATCGTGTAAAAGATTACACACAACAGGTTAGAGAAACAATCTATCAAAAATAA	-	-	TGC-S
traC	1	1	1	1	1	1	0	1	1	1	1	1	1	1	1	ATGACTGGAAATAACAAACTAATCAATTTTAGAGCCATGCTCGCAAACTGGTTTAAGGTCCACGTATTAGGTGATGATCCGACAGGTAAAAAATTCTCAACTGTAGATTTAACGAATAAGATTCTTGAAAGCTACGGCATGTATCAGATATTTAAATACAACATGTTTAATGTGAAAAGAAGTCTTTATTATAATGATGGCCCTTCCGTAAGCTTTGCTCTAGAAATCATACCGCAGACAGGATCAAATGAGGACTTCGTTTCTCGCATAGTATCTATTATTTCAAGTTTCCCTGCGGAAACAGGTATTCAGATATTAAACTTCGGTAATACAATTTTTGAAGATGATCTTCAAGAGTACTTGGATTTACGTGTTGCGGAATATCAGAATGGTAAAGTG…	U	F pilus assembly Type-IV secretion system for plasmid transfer	TGC-S
group_138	1	1	1	1	1	1	0	1	1	1	1	1	1	1	1	ATGAAAAGAAAAGGTATTTTACTTTGCTTGGCAATCAATCTAAGTGGATGTGCAGCATTTAACGGAGGGTTCGACGGTTTAAATGGTCAAAGCTCATTTTCATGCAAAGCGCCAGATGGAATTTTGTGTGACTCAATGTCAGGTGTAATGGCGAATTTGAATGCAAACAATTTGCCGTCACAGCAGGTTAAACATGGCAATAGTAAAGAAGTAATTGCAAATACATATATGCAGCGTACACGTGCGACTAAAGATAATGCAATGCCAGTAGCTCCATACGCAGATGAACCATTACTACGCCAACCGAAAACTCTCAGAATTTGGGTAGCTCCGTGGGAATCTTCGGATAGAACTTTATTCGATCAACAATATTTCTATCTAGTAATCGACAATTGGAAG…	S	Type IV conjugative transfer system lipoprotein (TraV)	TGC-S
group_139	1	1	1	1	1	1	0	1	1	1	1	1	1	1	1	ATGAAATATTTAATTATTTGTCCATTCATTCTTTTACTTTCAGGATGCAGTGCTCTAGCAACGAGCCCTTATCAAGAAAAGTGTTTAACAGTCAATAACTCAAAAAATGTTAATCAAGTAATTTCTAAGCTTGAGGTACATCTTCGTCCACCTGTTAAGACAACTAAGAAGCCGAATGAAGAAACTAAATTCAATGAATCAATTTTGGCTTTCCAAAATGAAAAAGCCGTTGATTCACATACAGCATTGGAGAATTTATAA	-	-	TGC-S
group_140	1	1	1	1	1	1	0	1	1	1	1	1	1	1	1	ATGAAAAAATTTTTATTAACTTTTGCCGTAGCAATTAGTTCCTATTCAATAGCATATGCAGATGTAGCAGAAGATATTAAGTCTAATATCCAAAAAAACTATCCGGCAACTACTGTTACTCAAGTGAATAAAACTCCTTTAACCGGCATATATGAAGTCGTAATGGGTAGAAATGTGGCATATACCGATAAAGATGGTAGATACTTCATTTTTGGAAATTTGTTTGATATGAAAACACAAACAGATTTAACAACGACTCCAACAAGTTCAAACAAAGTTGAAGTTGGTTTCCCGAATGCTGATCGTTTAAAAGATGCAATTAAAACAGTTAAAGGCAATGGGAAAAGAAAGCTCGTAGTATTTAGCGATCCTGATTGCCCATATTGCCAACAATTAGAA…	O	Required for disulfide bond formation in some periplasmic proteins. Acts by transferring its disulfide bond to other proteins and is reduced in the process	TGC-S
group_141	1	1	1	1	1	1	0	1	1	1	1	1	1	1	1	ATGAGTAACGATATCGATTTAGAAAATCCTAATGACAAACTCAAGAAAAAACAAATTAAATGGTTGGCCATATTAGGCACAATATTATTCATTATTGTTGCTATTTTCTTGTTTTCTGGAAGTCCACCAGAAGAAACGAATAAAACTCAAGCACCTGAAAATGCGGTAAATGTGGAAAAACCGGGTGATGCTGAAGAGCAAGATAAATGGAGACAAACGGCCGCAATTGATCAAGAAGCTCAAAAAAAGCAAATTGATGATTTAACTCAAACCGTTAACTCTCAAGTTGCTCAAAATGATGCGTTAAAGTCAGAACTATCAATAATGAACGAGCGTATTAGTCAAATTGCTAATCGTTCCGAATCAAGAGTGGTAGCACAACCAACAAATACAAATCCA…	S	Bacterial conjugation TrbI-like protein	TGC-S
group_142	1	1	1	1	1	1	0	1	1	1	1	1	1	1	1	ATGAAATTGCAACTCAGTAAAATTGCATTGTTTATATCTTCTATCTTCCTGACTACATCTACATTTGCGGCTCAACATATTACTAAAGCTGATCAAGAAACTGTTCAAGTAACTGTGTCGAATACAGAGCCAAATGTGCTTGTTGTTGATGGAAGACGAATTGTTAATTTAGTGCCATCAGATGTAACAGCTTTGGATACCTTGCCAGATAAAGAGCAAGGGACTCTCTATTTTAAAATATCTCCATATTTCCAGAATACACCTATAACTCTATTTGTTACTGATGATGAAGGAACCCGTTACAAGCTTGTATTGCAGCCACGTAGCGTTGGGGCCGAAGAGGTTGTATTAGTTCCGCCAAAACCAGGTGCGGGCACAAGCAAACGATCTCAATCCTAT…	S	TraK protein	TGC-S
group_143	1	1	1	1	1	1	0	1	1	1	1	1	1	1	1	ATGGATTCAGAAGTTGGAATAGCATCAAATGAAAGCCTTAATTTAAGAAATAGATCACAGACTTATGTGATCTTTTCTTTAATAGGCTTACTTACTTTATCAATAATTGCAAATATTGTACTTGCACTGAGTGGCAAAACAATAATTAAACCTTCGGATAATTCAGGCCCAACGTATATCTTAGGAAGTACTTCGGCAAATAAAGAATATTATTTAGATTTTTCAAACTATGTAATTAATTATCTATTCAATGTTACACCAATAAATGTATCCAAGAACTTTGAAAAAATTCTAGGCATTACATGTGAACCATCCTTCCCACAAATTCAAAAATATTTAAGTCAATCTGAAGCACAAATTAAACGTGAGGGCCTTACCAGTGTGTGGTCATCTTCAGGT…	S	TraE protein	TGC-S
group_144	1	1	1	1	1	1	0	1	1	1	1	1	1	1	1	ATGTCTTCAGGTGTAGAACTTTCTCATTATGTTCCAACGTACATCGATGCTAAATCAAAGTTCTTAATGTTTGATCAAGATGTTGCTTTAGCTTCATTTCTGATCTTCATTCTGGGTTTTGTTTTTGGTCATCCCTTCTTGGGATTCTTTGTGGGATTCGCAATAGCTTATTACTTCAATAAAGCTAAAGCAGGTCTACATCCTGATTATATGCTCCACCTAACTTACTGGGTGGCTAACTCACCGAAATTAAAGGAGTTGCCTGAATCAAACAATCGCCACTTTTTCGGATGA	S	TraL protein	TGC-S
group_145	1	1	1	1	1	1	0	1	1	1	1	1	1	1	1	ATGGAATTAGTTGTTCCAGCTCAAACACATCAAATTTACTTTGATATCAAAAAACTAAAACGTCCAGTAACAATCGCCTTGATGGTTGTCACAGCAATGCTTATTTGGATGACTTTATCAACCGCAGGTACTGGTACAGGTGTTGGTTCTACATTTAACACTTGGGCGACAACAGTGGAAGGCTGGATTAAAGGCCCATACGGGAAATTAGCAATTCTTGCGAGTTTATTATTCGCAATTGGTGCATTCGCTTGGACTCGTGATCTTCGCGTTATTGTAATTCCAGCAGTTGCTGCCGTTGTAGTTGGAATTATTGTGTCGTTAGTAACAGGTTCGTTTACAGCCGTTATCTAA	-	-	TGC-S
group_146	1	1	1	1	1	1	0	1	1	1	1	1	1	1	1	ATGAATAGATTTTTTTTGCTTCTACTATGTTGCGGATCCGCAACCTTAGCAGTAGCAAAAGAACAAAAAAATGAAACAAAACAGCAGAGTATGAATGAACCTAACCCTATCACCCGATATGTGAATGTTCTTCAAAAGGGTGAAGGCAGAGAATCAAAATTTGTTCTATGTGATCCAGAAAATAAAAGTTGCGTTCAACAAGAGCGCAGTGAAAAGCATTTGGCAGTAGCCAAATAA	-	-	TGC-S
pilT	1	1	1	1	1	1	0	1	1	1	1	1	1	1	1	ATGATTGAAGCTATGCAAAGAGCTAAAACTTACAACATACATAACTCAATTATAAAACTTTCAGCAATCGTATTTGGAGCTTGTGTTACATCAACAACATATGCTGTTTGTTGGGATGAAGCCGCAAGTATGTATGGTACGGATCCTATTTTATTAAAAGCAATTGGATGGAAAGAGAGTAGAGGCCATGTTGGTGCAGTTGGTTCTTTACTTAAAGATGGCAATAGAGCATTAGGACTAATGCAGATAAATACCATTCATTTACCAGCTTTAAGAAAACAAGGAATTACTCGTAATGATTTATTCGATCCTTGTACTTCTCAAAAAATTGCTTCATGGGTTCTTGCTGATTGTTTAAAAAAATTTGGTGAAGTCTGGAGAGCAGTAGGGTGTTACTAC…	M	Transglycosylase SLT domain	TGC-S
group_148	1	1	1	1	1	1	0	1	1	1	1	1	1	1	1	ATGGCAAAAAAAGGCATAAATTCTTTAAATCTCATTAATAGTTATGAGTCAAAAATTATGAATGTTAAGTTATCAACTGTTGAAGCAGCTCTCAATACTCCGTTAAAACCATTAGAATTAAATTCCGAAGTAAAATGTCCTAAATGTAAAAGTCGGAATCTCATATGCAGCGTTAGATACCAAACAGCAGATGTAATTCATTTTGAAAATGGATGTTTTCAATTAAAGGAATCAGAAGCATCAAAGATTTTCAAAAAAATTGATCTGGAATGTAAAGACTGTGGCAATAAATTTGAAAATGAAAAAGTTAAGACACCCAATGAAGTGTTGTTCTAA	-	-	TGC-S
group_149	1	1	1	1	1	1	0	1	1	1	1	1	1	1	1	ATGCAAAGTATTGTCAAACATATATTTAGACACTATCTGGTAGCTTTATTAAGTTTAGGAATATTTATTCTGAGTTACTTTGTTGGGATGGTATTTGGTAAATTGCTATTTAAAAACATGAATGCCGTAGAGATCGGATCTATTTTTACAGCCCTTGCCGTTAATTTTTACCTCTCCCTCCTACTGTGTACCTTCACTTTTGTTGGGCAATTTTTTTTCAATTCATTAAAAAAAATTGCAGACACCCCTTTCCAAAATCTCTTAATTCTTTTAACTGGTAGTTTTTGGATGGTTGCTACACGAACTCCTGAAGTGATTACGAACAATATTCCCTTATATAATTTTAATATTAGCCTAATAACTTTATTTGCATTTATGTTGTTCATTAGCAATTCAAAA…	-	-	TGC-S
group_150	1	1	1	1	1	1	0	1	1	1	1	1	1	1	1	TTGAATAACGTAGCTCGTATTTACATGCGTGTCAGTACAGAGAAACAAGATCTTGAGCGACAAGAGAAGGTGATAAATGATGCGCGAAATGCTGGTTATTATATTGCAGCAGTCTATAGGGAAAAAGCTTCAGGTATTACACCTGATCGTCCAGAACTTAATAGGATGATACATGACCTTCAAGCCGGTGAAGTAGTTATTGCAGAGCGAATTGACCGTATTAGTAGATTACCATTACCTGAAGCCGAGAAGTTAATTGTTGCAATTAAAGAAAAAGGTGCAAAACTTTCAATACCCGGTGTAATTGATTTATCTGAATTTTCAAAAGATGCTAGTGGAATTTCTAAAATTGTATTAGATCAAGTACAAGACATGTTGCTAAAAATTGCATTGCAAATG…	L	Resolvase, N terminal domain	TGC-S
group_151	1	1	1	1	1	1	0	1	1	1	1	1	1	1	1	ATGATCCATGAAAATATCTACATGCATGATGTAATCGATATATTCGATGTTTATCAAAAAGACGATCTGCTTAAGAAATCCAAACTAGGACTCATGAAAAAATGGGATACTTTCTCAATTATAGCCATATTTTTATCCATAATTGCTTTAATCGGTGGTTCCCTATGGTTAGTTGGTTTAGTTAGTCATGAAAAATCTAATAATGTTGATACTGCATTTATGATAGCAATTAGCGGACTTGTATCGATCATTATTAATTACTATTTAAATAAAAAAATAACAGAAATAATTTTAAGAAAAGTTTTTTATTCTTCAAAAGAAAAAGAATTTAAATTATCTAGACCAATGTATATTAACTTAGTATTACTTTCAGATTATGAGCGATGTTCAGCTCTCATT…	-	-	TGC-S
group_152	1	1	1	1	1	1	0	1	1	1	1	1	1	1	1	ATGGGGTTTAAATTTAGTTTAATTACGCTAATTATTACAGCATTAGGTGTACTATTTATTTTGGTAGGTTTGTATTGGTACAAATCTAAAAAGTATCAAAATGATTTATGGGTTCAAAATGTAGGCCATATGACTTTAATTATCGGTCTATTTCTGAGTATAAATGGCATTGGTTTTTCAATTAAATTTAATCAGTAA	-	-	TGC-S
group_153	1	1	1	1	1	1	0	1	1	1	1	1	1	1	1	ATGGAATTATTGCAACCACTAGACTTAATTAACAATTGTCTTATTACGCTTCCTAATACAGACACTTCATTTTTGAATCCAACATCTATTAATGTAGCAATGAATTGTGCTAGTTATATGATATTGTCGATAGTCATTAGTTTGATAGCACTAAAATTGCTAACTTTTAAATTTGTAAACTTAAATATTAATATAATTGCCTTATCTCTTTTTATAGGAACTACTATAGGCTTTTTATCATTTCCATATCATTTGAATAATGCTATGAAACCATATCAACAGGCTTTAGATATTGCTTTACCAACAGTTAGAACTGTAAATGATCCAATCCTGAATTCTGTATTTGTAAAAGGAAGTTATACACTATCAGAATATGGATCACTCGCAAAAAAATACAAC…	-	-	TGC-S
group_154	1	1	1	1	1	1	0	1	1	1	1	1	1	1	1	ATGGATAGTTTTACACTTACTCTATATCTTTCAAGTTTTTTATTGTTGCAATCACTGAGTTTTCTTTTTAAGGATGACTTTGAAGAATTTGATACTTCTTTAATTGGTTTAAGTTTAATGTGTGGAATAGGAATTAAAGCTTCATTAGTTTTTTTTACAACCACACTTTCTATTAATAAAATAGCAAGTATCATATTTTTAATTCTATTTACAATTTTTTCTTTAATCCATATCCTCATTAATTTTTACAATTCTGTTGTAAAAAGAAAATACGGATAG	-	-	TGC-S
group_155	1	1	1	1	1	1	0	1	1	1	1	1	1	1	1	ATGAACACTAAACTTGATTCGACCTCTAAAGTTTTTTTAACTTTATTTGGAGCAGTACAACCTTTTATTTTAAATTTGGTTTTTATTTTCTTTGCTGTTTTAGCTTATTATATAAATTTTATCCCCAAGCCAGAAGTTTTAATCTTTTTCTTATGCTACCTTAACGCTCAGTCTTTTGGAAAAAGTTTTTATCTTTTTGGTTTATTAAAATATTCCAAAGGTCTTAATCAGTTTCCTTTTAAAGAGCTAGGGGTAATCATTATAAATCTTATTTTTATATTTCTTATCCTATTTTTTTCTTATTCCTTCTCTAATTTAAGTTTTTCTTCTGAAAATACTAAAAGTGCTTTTGGTACTTTTTGTTTAGTTTTAATGATTGATTTCATTCTAACTCCTTAC…	-	-	TGC-S
group_156	1	1	1	1	1	1	0	1	1	1	1	1	1	1	1	ATGCCTAATTTTATTTTTAACCCTGAAACTTTTGTGACACCAGGCCACGGCTCTGATCCCGGTGAGTGGAATGATGATGATCGAAAGGACATTACAACTCTTAGATATCTTTATCCTGAGATAGCACATTGGGGCGATTTAGCTATAGGTTCTGCATTTGGCTCTTATTCTTTCGATATTCTTGAAGTTCAATGGGCTGAATGGATGATTAAGCGCGATGATAGCTTTCTTAATTATTGTTGCTGGCGTCAATTGTATGGTGAGTGGCAATTCCATTTAGATATTGACAAAGTAGACCAAGAAGCCTCGCATTTATGGAAAATTTAA	-	-	TGC-S
group_157	1	1	1	1	1	1	0	1	1	1	1	1	1	1	1	ATGGTGGTAACGAGTAATGCAGTAATGCACAATGTTTCAAAACGTGTGTATGATGAAAGAGAACCATTTCAGGTCCTACTAAGCCCAACTTTGAAAATGATATTAGGTAACTATCAAAAGTTGAAAAAATTACCCTTTAATTACGTGCTTGGAAAGATCTTAGAGGATACAGTAAATAATGAGAAAATTACTGCTGAAGTTAGAAAATTACAACCAGCTTATAAGATGATTAAAGGCTCAAGAACTGTAATAAGAATTGAAGTAGAAATAGCTAAAAGAATCCGGGAAACAGCAGTACAGAAAAAGGGTGAAACACTATCGAGTTTTACTAATGCTGCGGTCTATTACTTCTTAAAGAATGGTGATTTTGAAACATTGCCAGAGCTTAAACAAAGCATT…	-	-	TGC-S
traI	1	1	1	1	1	1	0	1	1	1	1	1	1	1	1	ATGCTAAGTGTTAACAATGTAGTTGAATCAGGAAAGGCTTTGTCTTACTACCAATTAGATAATTATTATACTAATGAGCAACAATCATTGGATCAAACTGAATGGTATGGTCGTGGTGCTCAAGTATTAGGTATTAATGGTGAACAAATTGAGGCAAATACTTTTAAAGACTTGCTAGAAGGTAGAGTAGAAGATCAACAGTTGGGGCGAGTTAGGAAAGATGAAAATGGTCAAAGTTATATTGATCATAGAGCTGGTATAGATTTAACGTTTAGTGCTCCAAAATCTGTTTCGATAATGGCAGAGGTTTTTGAAAATCAAGATGTGCTACAAGCACATCTTGATGCTGTTAAAGATACTATTTCCGCTATTGAAGATCATTACACGCAAACTAGAATC…	L	TrwC relaxase	TGC-S
traD	1	1	1	1	1	1	0	1	1	1	1	1	1	1	1	ATGAAAGCAAAGAATAACTCAAAAGCAATCGAATTTACGAGAGGTTCTGAAATATGGATTCATCAATTTCGAATGTTTATTTCAAGCATGATGAATGTCATAGTTTTTGGCCTGATGATTACGATTGGCATTGTATGTGCATTTCTATACATTAAATTAAAGGATGTTCATTTTCTTGCTTTAAGTGTGCAATACGATATTTGGTTAAAGTCAGTATTTAATAATCCAGATGCGAGAGTAGCATTGAAGCTAAATGGTGTTGTACGTGATTACACTCTTGATCAAGCTCAGCACATTATTAATCCCTATTTTAACCAATTAAAGTTTTATGTTTTTCGAGCATTTATTTTAGGTATTCTTTTAAGCTCATTTCTAGTCGGTGGTCTTATTTATTACTGG…	U	Type IV secretory system Conjugative DNA transfer	TGC-S
group_160	1	1	1	1	1	1	0	1	1	1	1	1	1	1	1	ATGACCCAAAAGAAAGTTTCAATTGGAGGTAAGGTTAGCCCTGAAATTAAGAAATACTATGATGATATGGCTAATAGATTAGGAATCTCTACAAGTCAGTTACTTGAAAAAATCTTAATTGAAAACCTTACATTATCTAAAGTCCAAATCTTAATTGATGACTTTGACAACAAAGTCAATTATATGGTCGAGCTTATCAATCAGAGTTTTACGAACCAATCTCATTTTATTGATGAAAAATTTGATATCTCAAATTCTAGTTTAGCTAAGTTGATTTATGAAAACGGTTTGAATAAACAAACTGAAGAGTTCATTGCTACTTTAACTTTCTTGGAAGCTGCTAAATATAAAAATCTGCCATTAGTTAAAGACTTTAATAAACGCGAAACCACTGGTGAA…	-	-	TGC-S
group_161	1	1	1	1	1	1	0	1	1	1	1	1	1	1	1	ATGAATAATGTTGCTCAAACAAATGACGAATCTGTTAAGGCTGAAAATGATGCAGCCAATACAAATTCAAATGAAACAAAAGCAAAAGATGAATCAGGTAATATTGTAGATTATTTATCGCCGAAAGGCAAAAAATTAGCTCAACGAAAAGAGCAAATGAAAAGGGAATTAGAATTACTTGATGAACAAATTGCTCAAGAAGTTGAACAAGCAAAATTAAAAGTAAAAGATGATTTGTTTAAACTTTTAGATAGAAATAAGCTTCTTGAAATATCTCCAAAAGTTTGGAAAAAACATATGGACGATATTAAAAAGATTTTATTAGGATAA	-	-	TGC-S
group_162	1	1	1	1	1	1	0	1	1	1	1	1	1	1	1	ATGATTGCTCATCGAATTAATGATTCAACTGAAGAACTAAAACTTGAGGTTTTAAAAAGTGCAGCAGGTTTTTACATTGGAACTTTTGATTATGATTCTGATAATTATGGTCCTGTTAGCCGTGTATCGGAATACTTCAAGACCAGTGAGGAAGCAGAATATGCATTAAGGAATAATTGCTGGACACAACGTTAA	-	-	TGC-S
group_163	1	1	1	1	1	1	0	1	1	1	1	1	1	1	1	ATGATTAAATCAAATAATATGATCGACATTAAAAATCTTATCAATGAATTTCGCAATGAAACTTTATTGGAAAAAGAGAAAGTCTTTATTGATGGTAAAGACAAAAAAAGCGTTATTACTGGTTCTAAAATTTTAACTCTAGCACTTACTAAAGAGAATATTATTTATACTATTTATCATATAGAAGTATGCTGTGATGAGGAAGGCGAAACAGTCAAACGTTATAAAATCCATCAAAGAAAATCTTTAGGTTTTTCAATTCCACTTAGCTTTTTGGTAAAGCGTGAATTTGAAAAAGCTGCACCAGAAACTTTAATAAATGCTTTAATTTGA	-	-	TGC-S
group_164	1	1	1	1	1	1	0	1	1	1	1	1	1	1	1	ATGTATGCAATTGTTGATTCAAATATGAATGTCATTGATGCTTCGATTTGTAAAATTAAATTAGAATATAAATTGGCTGATAAATTGTTTTGGATAGCTCACAATTTTGGTCGTCAAGCTGAAGGAGATAAGCAAGATGAATTTGAAATAGATGAACTAAGTGATCCAGAAGTATGCAATGCTATTCACATGGCTTATCAAAATGCTTTTGACTATAAGAAGAATGAAATTAGTGATAGTTATAAAATCGTAAAATGGGATAGTAAACAGGCAATTTGGATTTAA	-	-	TGC-S
group_165	1	1	1	1	1	1	0	1	1	1	1	1	1	1	1	ATGAAAAAATGGTTTAGTTCTGATGTAAACAACCTTGATGATTTAAAGAAAGAATACCGTAAACTTTGCTTTAAACATCATCCAGACATGGGCGGCTCGACTGAAAATATGCAAGCCATAAATTCAGAATATGAGCAGCTTTTAAAAGTTCTAATTAATAAAAAGGCAGACAGTAACTATTCAGAGAAATCTACTTTTAAAAACCGAGATGAAGAAATTGAAGCAGAAATTCGATTGAGAGAAGTTTTAGAAAAGATAGAAATCTTGGATGGGTTAGAGATTGAGAGAATAGGGCTATGGTTATATGTTTCAGGCAATACAAAAGCGCATAAGGAAGCATTAAAAGAGGCTGGTTTAAAATGGGCACATGCTAGAAAACTTTGGATATATGTAGGTACA…	O	Heat shock protein DnaJ domain protein	TGC-S
group_166	1	1	1	1	1	1	0	1	1	1	1	1	1	1	1	ATGAAAATTTATACAAAAATTGCCCTTAATTACTTCAGAAATTTAATTTCTGCATGTGGAAAAGAACATGGGATATTTTTCTCAGAATCACCACAAAATCCAAAACATTTAGTAGCCAATGACACTATTTATTTCATTACTCAAATTGATGACTCAATTGTATTTATTGATTGTAAATATGGTCCAGTTTCAAATTATCGGATAGATGGAATTTTAGATTTTACATCTAATTCTATAGAGGATGCCGTTCAAATTGCTATTAATAATTTTCGTCTAATCTGTGAAAATCATTACACTATCTTGAATTGTGAATAA	-	-	TGC-S
group_167	1	1	1	1	1	1	0	1	1	1	1	1	1	1	1	GTGGCTTTAGCACCACCACCTACAGCAGCAGCATTTTCATTTGTAGCCTCAGCTCCTTTACCAATTGCTGCTGAATTATCACCTGTTGCCTGCGCACCACTACCAATTGCTGCAGAACTGTTCCCAGTCGCTTTTGCTCCTTCACCCGGTTTATTACCAGAGCCAATTGCTGTTGAATTTGTACCCGATGCCAATGAGTTAATACCCATTGCCGATGCGCCATCACCTGTTGCTTGTGCAACAGCACCGAATGCAGCGGCACCTTTACCCGAAGCATTTGACATGACGCCAAAAGCAGAAGAAGCATCACCAGTTGCTTTAGAGGTCATACCAAAAGCAGAAGAAAACGCTCCTGTACCTACAGCTTGA	-	-	TGC-S
group_3691	1	1	1	1	1	1	0	1	1	1	1	1	1	1	1	ATGAAAAGTCATGATCATTTGCTCGATAGGCAATATGACGAGGATCACTACAACTGTGTTCACTTTGTTCATGAAGCTGCAATGGACCTATATGGCATAGATCGGGCTGAAGCGCTTGAACTCTTTATGCAGCCTAAGGGCAAAATTACTTTTTTATCTTCACGGTTAAAACTTTTAAATCCGCTACCCATGCCCAAGGAAGGCTGCATAGTCGCCTTCCATCCGAGACAAAGAAATAAGCCCCCGCATGTGGGGCTTTTTCGTGGGCAAAAGATTCTTCACCTCATGGAAAGCGGAGTCACTTATTTGCCTGAAGAGGTTGTGATGGAAATGGGGTTTAATCGGGTCAGTTATTATGATTAA	-	-	TGC-S
group_3773	1	1	1	1	1	1	0	1	1	1	1	1	1	1	1	ATGAAAAAAATAATTGTAATTTCTACAACACTTTTAGGCCTTACGGGATGTGCCATTCCTGCGGTAAATAATCTCGTAAGATCCACAAATATGTATCAGGATGATGTTTCGGGAAATACTGCAAATTTAAGGGTTTATAGAAGTAATATTCCCATGGTGCAGTTCTATATTACTTATCAAAATAATGAGGGTGAAAAAATTTCAAAAAACCTAATAACTAAGCAGATTTCAAATAATTTAACAAAGTATGGCTCTATGCATGAGCCCAAAAAATTAAATATGCCTAAACCCACAATCAGTTTAAATAATGGTGAAGAGTTTTTTGAGTTTAAAGTACCCGCAAATAAGAAGTTAACTTTCAGGCTTACTTCTGTTATTGGGTCAACTACTATGTATAGT…	-	-	TGC-S
group_3774	1	1	1	1	1	1	0	1	1	1	1	1	1	1	1	ATGAAAAAAATAATTGTAATTTCTACAACACTTTTAGGCCTTACGGGATGTGCCATTCCTGCGGTAAATAATCTCGTAAGATCCACAAATATGTATCAGGATGATGTTTCGGGAAATACTGCAAATTTAAGGGTTTATAGAAGTAATATTCCCATGGTGCAGTTCTATATTACTTATCAAAATAATGAGGGTGAAAAAATTTCAAAAAACCTAATAACTAAGCAGATTTCAAATAATTTAACAAAGTATGGCTCTATGCATGAGCCCAAAAAATTAAATATGCCTAAACCCACAATCAGTTTAAATAATGGTGAAGAGTTTTTTGAGTTTAAAGTACCCGCAAATAAGAAGTTAACTTTCAGGCTTACTTCTGTTATTGGGTCAACTACTATGTATAGT…	-	-	TGC-S
group_3778	1	1	1	1	1	1	0	1	1	1	1	1	1	1	1	ATGAACCCATTCAAAGGCCGGCATTTTCAGCGTGACATCATTCTGTGGGCCGTACGCTGGTACTGCAAATACGGCATCAGTTACCGTGAGCTGCAGGAGATGCTGGCTGAACGCGGAGTGAATGTCGATCACTCCACGATTTACCGCTGGGTTCAGCGTTATGCGCCTGAAATGGAAAAACGGCTGCGCTGGTACTGGCGTAACCCTTCCGATCTTTGCCCGTGGCACATGGATGAAACCTACGTGAAGGTCAATGGCCGCTGGGCGTATCTGTACCGGGCCGTCGACAGCCGGGGCCGCACTGTCGATTTTTATCTCTCCTCCCGTCGTAACAGCAAAGCTGCATACCGGTTTCTGGGTAAAATCCTCAACAACGTGAAGAAGTGGCAGATCCCGCGA…	L	Transposase IS66 family	TGC-S
group_3780	1	1	1	1	1	1	0	1	1	1	1	1	1	1	1	ATGAACCCATTCAAAGGCCGGCATTTTCAGCGTGACATCATTCTGTGGGCCGTACGCTGGTACTGCAAATACGGCATCAGTTACCGTGAGCTGCAGGAGATGCTGGCTGAACGCGGAGTGAATGTCGATCACTCCACGATTTACCGCTGGGTTCAGCGTTATGCGCCTGAAATGGAAAAACGGCTGCGCTGGTACTGGCGTAACCCTTCCGATCTTTGCCCGTGGCACATGGATGAAACCTACGTGAAGGTCAATGGCCGCTGGGCGTATCTGTACCGGGCCGTCGACAGCCGGGGCCGCACTGTCGATTTTTATCTCTCCTCCCGTCGTAACAGCAAAGCTGCATACCGGTTTCTGGGTAAAATCCTCAACAACGTGAAGAAGTGGCAGATCCCGCGA…	L	Transposase IS66 family	TGC-S
group_3797	1	1	1	1	1	1	0	1	1	1	1	1	1	1	1	ATGGATAACGAATATGCCAAGTTCTTTTTCAATCGGAAAGTTGATGTCTATCAACTGGAGTGTATTGAGCTATCACATCCTTCTTTTATGAATACTTATCGGGTAGTCCGTAATGATGACCGAGGTGTCTATGTACAACATAAGGAAGGATCCGGTCAGGTCTATTATGAGTTCTTGCCAGTCTCTATACAAAGATCCGGAATGCTTGGTGATCTGGACCAGACATTAACCGTTTCTATCTCTGGTCTAGGTGATGTGATGCCTGATGAGTTTGAACGGGTAATCGAAGGGCAATATCCAGATGTAAAGCCAACCGTAAATTACCGGATTTACAGTTCAGACAATCTGAACTCTCCAATGTTTTATTTACTTGGACTGCAACTCTCAAGTGTCGCCATG…	S	Domain of unknown function (DUF1833)	TGC-S
tnpB	1	1	1	1	1	1	0	1	1	1	1	1	1	1	1	ATGGTGGATTTTATCCATAACAATAAAGATCGATATGGTGTTGAAGCGATTTGTAGAATTTTACCGATTGCACCTTCAACCTATTACCGAACTTTAGATCTCACTGACAATCCAGAACATCGAGCGAAACGAGATCTACATGATGAGTATCATGCTGAACAAATTAAACGAATTTGGAAAGAAAGTTCAGGTCGATATGGTGTACGTAAAGTTTGGCAAAAATTGAAACGTGAGGGTTATGTTATTGCACGTTGTACAGTTGCTAGATTGATGCAAAAGCTAGGTATACAAGGTGTTTGGCGTGGTAAGAATAAACAAACCACCCGTAACCGAGATGACCAAAAACGGGCAGATGATTTAGTGAAACGTAATTTTAATGCTGATCATCCAAACCAACTA…	L	Transposase	TGC-S
group_3853	1	1	1	1	1	1	0	1	1	1	1	1	1	1	1	ATGGCACAAGAATCACGTCTCGTCATTGTAATTGATGCAAAAAATGCAGAACGAAATGCGCGCAATCTAGGCAATGAACTGGATAGTATTGAGCGTAAAGGTGAGTTTGCATCTAAGTCTATGGACAACTTATCTGTAGCTACGCGAGCACTAGCTGGGTATATGGCTGGGCTAGTAACAGTAAGTTCTGCCATTTCAAAGATGGATACATATACTGGACTACAAAACCGTCTTAAGTTGGTCACTAATAATCAAGTTGAACTAAATAAAGCAACGGAAGACACTTTCCGAATTGCTCAAAAAACCTATTCGGCTTGGGATTCTGTGTTACAGGTCTACCAGCGTTTTAGTGATAATGCCAAAACTTTAAACCTCACAATGGATGACACAGCACGTTTA…	D	Phage-related minor tail protein	TGC-S
group_3859	1	1	1	1	1	1	0	1	1	1	1	1	1	1	1	ATGTACAAGTTAAAGCTAAATCCTCAGACCAGCGGCTATGGCGTAACACCGGGTGATGATGTGAAACGTCAGCAGATGGATGGCGGTCGTGGTCGCTATTACATCGATGTGAAACGTAACAGCCACATTGTTGATGTGAACTGGAACTTAAGTAAAACCGATTTCAATAAAATGATGGCTTTCTGGCGGGTCTACCAGAACAAACCAGCCTCATTTTATGCGGATTTGGTGATTGATCAGGGAACACGTCAGCAATATCTATGCAATTTCATTCCAAACTCGTTCAAGACCAATGAAGTCAACGGCAACTTATATCGTGTGAACGCGCAGCTCGAAGTTGTTCAAAACCAGCCTAACCTGAATGCCGATATAGCATTAATTAAAGATTGGGAGGTCTAA	-	-	TGC-S
group_3860	1	1	1	1	1	1	0	1	1	1	1	1	1	1	1	ATGTACAAGTTAAAGCTAAATCCTCAGACCAGCGGCTATGGCGTAACACCGGGTGATGATGTGAAACGTCAGCAGATGGATGGCGGTCGTGGTCGCTATTACATCGATGTGAAACGTAACAGCCACATTGTTGATGTGAACTGGAACTTAAGTAAAACCGATTTCAATAAAATGATGGCTTTCTGGCGGGTCTACCAGAACAAACCAGCCTCATTTTATGCGGATTTGGTGATTGATCAGGGAACACGTCAGCAATATCTATGCAATTTCATTCCAAACTCGTTCAAGACCAATGAAGTCAACGGCAACTTATATCGTGTGAACGCGCAGCTCGAAGTTGTTCAAAACCAGCCTAACCTGAATGCCGATATAGCATTAATTAAAGATTGGGAGGTCTAA	-	-	TGC-S
group_3864	1	1	1	1	1	1	0	1	1	1	1	1	1	1	1	ATGGATGACACAGCACGTTTAACTGAAACAGTTTCTAAAGCTGTAGCAATTAGTGGTGCAAGCGCAGAAGCTGCTGATGCAGCTTTAGTTCAGTTCGGGCAGGCCTTGGCTAGTGGAACGTTGCGTGGAGAAGAACTTAATTCTGTAATGGAGCAAACCCCAGCACTAGCAAAGGCTATTGCTAAAGGTATGGGTATTACTGTAGGTGAATTACGTTCAGTAGCAGCTGAAGGAAAAATTACTTCACAAGAAATTGTAAAAGCGCTTAGAAATGTAGAATCTGATGTTGATGCTCTTTTTGCTAAAACAGATATCACAATCGGGCAGTCTCTCACACTCCTAAACAACGAGATCACAAAATTTGTTGGCGAAGCAGGTAAGGGAAGTGGTGCGGCACAG…	D	Phage-related minor tail protein	TGC-S
group_3865	1	1	1	1	1	1	0	1	1	1	1	1	1	1	1	ATGGATGACACAGCACGTTTAACTGAAACAGTTTCTAAAGCTGTAGCAATTAGTGGTGCAAGCGCAGAAGCTGCTGATGCAGCTTTAGTTCAGTTCGGGCAGGCCTTGGCTAGTGGAACGTTGCGTGGAGAAGAACTTAATTCTGTAATGGAGCAAACCCCAGCACTAGCAAAGGCTATTGCTAAAGGTATGGGTATTACTGTAGGTGAATTACGTTCAGTAGCAGCTGAAGGAAAAATTACTTCACAAGAAATTGTAAAAGCGCTTAGAAATGTAGAATCTGATGTTGATGCTCTTTTTGCTAAAACAGATATCACAATCGGGCAGTCTCTCACACTCCTAAACAACGAGATCACAAAATTTGTTGGCGAAGCAGGTAAGGGAAGTGGTGCGGCACAG…	D	Phage-related minor tail protein	TGC-S
group_3867	1	1	1	1	1	1	0	1	1	1	1	1	1	1	1	ATGACAAAACCAAACTATACCCCCGAAATTAGAGAAAGAGCGGTTCAATTACTAATTGAATCTGAAAAAGATTATCCTTCTACTTGGGCAGCAATCACAGCTATTGCTCCTAAAATCGGTTGTACTCCTGAAACATTGCGTGTTTGGTATTTAAAGCATCTGGATCAACTAAATCCTGCCAAAGTACAACAGATATCTGACCAAGAAAAAATGAAGCAAATGGAACGTGAAATTAAAGAATTAAAACGTGCCAATGAAATTCTACGTAAAGCAGCCGCTTTTTTCGCCCAGGCGGAGCTCGACCGCCCACACAAATAA	L	Transposase	TGC-S
group_3903	1	1	1	1	1	1	0	1	1	1	1	1	1	1	1	GTGTCAGCATCTCTCATCAGCAAAGTTACCGATGCTGTGATTGAGCAAGTGACTGAGTGGCAAAATAGAGCCTTAGATAGCCTTTATCCTGTTGTCTATCTTGACTGTATTGTTGTCAAAGTCCGTCAGCACTCCAATGTGATTAACAAGTCCGTATACCTTGCTTTAGGCATCAATATGGATGGGCAAAAAGAATTACTGGGTATGTGGATTGCTCAGACAGAAGGTGCCAAATTCTGGCTGTCAGTCATGACAGAGCTAAAAAATCGAGGAGTACAGGACATTCTTGTTGCCTGTGTAGATGGATTAAAAGGCTTCCCTGACGCGATAGCCTCTGTTTACCCTCATACTGATATTCAACTGTGTATCGTGCATGTTGTACGCAATAGCCTGAGATTT…	L	Transposase, Mutator family	TGC-S
group_3904	1	1	1	1	1	1	0	1	1	1	1	1	1	1	1	GTGTCAGCATCTCTCATCAGCAAAGTTACCGATGCTGTGATTGAGCAAGTGACTGAGTGGCAAAATAGAGCCTTAGATAGCCTTTATCCTGTTGTCTATCTTGACTGTATTGTTGTCAAAGTCCGTCAGCACTCCAATGTGATTAACAAGTCCGTATACCTTGCTTTAGGCATCAATATGGATGGGCAAAAAGAATTACTGGGTATGTGGATTGCTCAGACAGAAGGTGCCAAATTCTGGCTGTCAGTCATGACAGAGCTAAAAAATCGAGGAGTACAGGACATTCTTGTTGCCTGTGTAGATGGATTAAAAGGCTTCCCTGACGCGATAGCCTCTGTTTACCCTCATACTGATATTCAACTGTGTATCGTGCATGTTGTACGCAATAGCCTGAGATTT…	L	Transposase, Mutator family	TGC-S
group_3905	1	1	1	1	1	1	0	1	1	1	1	1	1	1	1	GTGTCAGCATCTCTCATCAGCAAAGTTACCGATGCTGTGATTGAGCAAGTGACTGAGTGGCAAAATAGAGCCTTAGATAGCCTTTATCCTGTTGTCTATCTTGACTGTATTGTTGTCAAAGTCCGTCAGCACTCCAATGTGATTAACAAGTCCGTATACCTTGCTTTAGGCATCAATATGGATGGGCAAAAAGAATTACTGGGTATGTGGATTGCTCAGACAGAAGGTGCCAAATTCTGGCTGTCAGTCATGACAGAGCTAAAAAATCGAGGAGTACAGGACATTCTTGTTGCCTGTGTAGATGGATTAAAAGGCTTCCCTGACGCGATAGCCTCTGTTTACCCTCATACTGATATTCAACTGTGTATCGTGCATGTTGTACGCAATAGCCTGAGATTT…	L	Transposase, Mutator family	TGC-S
group_3910	1	1	1	1	1	1	0	1	1	1	1	1	1	1	1	ATGCTTGAATGCATTAAAACCCACCTGTTACTTACGGCAAATAACCGTCAAAAAGATGGTTCTTTAAAGTTAAAGGCTCAAGGATTAGCGAACCAAACGTTCAAGCAATACATCAATACTTTGATCAGTTTAGGTAAAGACGTTGTTTTCATTGCACACGCTTCAGAAGATCAAAACGGTGATCAAATTATTTACCGACCAGATCTAGGTGGTAAAAACCGTAACGAGCTTTACCGTATCGCAGATGTGATGGGTTATCTAACAACTGTTACTACAGGTGAAGGTAAAAATGCCCGCGTTATTAATTTTAAACCCTCGCCTACACATCATGCGAAAAACTCAGGTGCTTTAGGTGGTGAAACTGGTGAAGTATGGGTACCAGATCTTAAAGCACATCCT…	S	AAA domain	TGC-S
group_3911	1	1	1	1	1	1	0	1	1	1	1	1	1	1	1	ATGCTTGAATGCATTAAAACCCACCTGTTACTTACGGCAAATAACCGTCAAAAAGATGGTTCTTTAAAGTTAAAGGCTCAAGGATTAGCGAACCAAACGTTCAAGCAATACATCAATACTTTGATCAGTTTAGGTAAAGACGTTGTTTTCATTGCACACGCTTCAGAAGATCAAAACGGTGATCAAATTATTTACCGACCAGATCTAGGTGGTAAAAACCGTAACGAGCTTTACCGTATCGCAGATGTGATGGGTTATCTAACAACTGTTACTACAGGTGAAGGTAAAAATGCCCGCGTTATTAATTTTAAACCCTCGCCTACACATCATGCGAAAAACTCAGGTGCTTTAGGTGGTGAAACTGGTGAAGTATGGGTACCAGATCTTAAAGCACATCCT…	S	AAA domain	TGC-S
proV	1	1	1	1	1	1	0	1	1	1	1	1	1	1	1	ATGGCTAAATTAAACGATATAATTTCAAAACGCTCACCTGAAAGCCAACAACGCATCAAGAAAATGGCAAATCAAATGCTATTGGATATTAACCTATCGAACCTACGGGAAGAGTTAAAAATATCTCAAGCTGAAATTGCAAAAAATCTAGGTGTAAGCCAAGCTGCTATTTCAAAACGTGAAAAATTAGGTAAAGATCTTAAGATTTCATCATTAAAAGAATATGTTGAAGCTATGGGTGGCAAAGTAAGGTTAGATGTTGAGTTACCTAACGGAAAGCATGTTGCTATATCTATTTAA	K	sequence-specific DNA binding	TGC-S
higB2	1	1	1	1	1	1	0	1	1	1	1	1	1	1	1	ATGGCTTGGGATGTAGAAACAACAGAACTTTTTGATTCTTGGTTGGCAGAACAAGATGAAAATGCTCAAGATAAAATCTTAGCGTCTTTGCTTGTTTTGTCAGAACTGGGTCCAAATCTAGGCCGGCCTCATGTTGATACTATTAAAGAATCAAAATATCCGAACATGAAAGAGATACGTGTGCAAGTTAAAGGTCATCCGATCCGTGGTTTCTTTGCATTTGATCCAGAACGTAAAGCCATTGTTTTGTGTGCTGGAGATAAGAAAGGGCTAAATGAAAAAGCCTTTTATAAAGAAATGATCAAGATTGCAGATGAACAATATGAGCAATATTTACGTGATAATTATGGAGATAAATAA	S	Phage derived protein Gp49-like (DUF891)	TGC-S
group_49	1	1	1	1	1	1	0	1	1	1	1	1	1	1	1	ATGCTTAAGGTGAATATTATGAAAAAAGCAACTCTTATAACTAACAATCTAGGCCATCTAGTTTGTTCAGACTCACTAATTTTCAAGTCCAAACTTACAGGCAAAACAATTTACTTATCACCCTCTCATTTATCGGCACGAATTTTTGAAAAAAACTCAAAAAAGCTAAAATGGGAATATTTTAATTGCTGGTCTGATGGGCTGAATCTGGTAAAAGAAATATTTAATAAAGAGCTTATAGAAAAAGAGAAAACTAACGCATTCAAAGAAAAACTTATTCCAGGTTCAATTCTTGTTTCTAGCTGGGGATCAGAACAAACAAACGTAAGTTTTTATCAAGTAATTTCATCTACTGCAAAGACTGTAACACTTCGGGAGATTGAAAAATATCGTTTTGAA…	-	-	TGC-S
group_50	1	1	1	1	1	1	0	1	1	1	1	1	1	1	1	ATGGACCGCGAACACTTCATGGATTTTTTCAGGAATGATGAAAAACTTGAACAACTAACACCAGATGATCGGATAGAAATTTTTTTGAACGTTTTACTAGGCAGTAGTGATATAGATGTAAAACTTCTAAATGAACTTTTAAACAATTATGATATTAGTAATATCGTAATTAGTGAAAAATAA	-	-	TGC-S
group_51	1	1	1	1	1	1	0	1	1	1	1	1	1	1	1	ATGAAATACTTTATAGCAAATTTATATTTTTATACCCGTAAAGAGCTTCTAGCAATTGCTGATGGAAAAGATGAGCTTGTTGATTTTCTAGATAGAATAAAAGGTTCTGAGTTAGAAAGCGCGAAACTTACAAGTGCAGAACGTGCATTTTTGAATGTTTATCAATCTGCTGTGTCAAATACTTTGGAGATGATGAACATTGATGTATCTACATCTAGCTGGATGATTGGCAATGGTTTTTACGTCCCTTCTATGGTTGAAGATTATAACAAAACAAATATTTCTATTTTAGAAGTAGTACTGTTTTGTAATATCACAGCATTAAAAACATTGATCAAAACTGATACTGCAATAATCGAAACAAGGTTTGTTGAGTTTCTAATTAAGTACGTTGAAAAA…	-	-	TGC-S
group_52	1	1	1	1	1	1	0	1	1	1	1	1	1	1	1	ATGGTGATTAATATGAAAGACAATAATCTAAAAGATTTATTCCAGTTCCTCTTAAACCATAAAAAACTCATCCAGTGTGGGATTACAGTTAGTCAGGGCAGCTACTCAATTACCGATCTTAATGAAGGTGTTTGTGTTTTGGTTGAACGAAATGTTCCATTCAAAGAATACTTATCTTTTCTAGAAATTATGGATAAATGGCCTGAGAAAAATAATGATCGAGGTTATACAGTTAGAATTGAAGGCGAGGATCCCTCAGAGATATACCTTGACTATTATGAGAATAACAAAAACATGTATGGCAATTGTTCATATGGCAAGAAACGATGGGATCTGATTTTATTTGTCTATCAAGAACTATTGGAAGCAAAGGAAGTCAGCTATTTAGAGGCTTGA	-	-	TGC-S
group_53	1	1	1	1	1	1	0	1	1	1	1	1	1	1	1	ATGAACTTACAAGACTTAATTAGCGAAAATGAATTTTTTATCAGGAATCTTAATGTAGCTCAGTATGACGGGCTGGATGAGTTGACAAATTTAGATGAATATAAATCTGAATTTTTGGACAAAATTAGAAAACTCAATTTTGGCAGTAATGAAAACAGACTTTTGCAAATTTTAGCGCAAGACGTTTTTGAGGAAGTTTACGAATACTGTGTATATCAAACCTTTGTAGAATGTTGCATGAATACAAAATGGATGACTGCAAATGGTTTTTTCTTTCCAGTTAATTTTGATCTAAACGAAAAATATTATGAAGATCCAGAAGCGGGATATGTGATAAATACATTCGATGTAATCATTAGTGCAAATCTCCATGCAATATACCAAGTAAGACATAATGGA…	-	-	TGC-S
group_54	1	1	1	1	1	1	0	1	1	1	1	1	1	1	1	ATGAAAGACCTAAAGGTACATGAAAATATTGACGAAATTGGTGTCAGAGCTGCTCAATTATCTTCGTTTATAGTTGTATTAACAGGAGCAGCAATAATCTGTATAAGTGCAACTAAAACGAAAGCTGGATTAAGTGTCGTTATGAAAGATCTGTTCCCATCTAATATATATGTATTAGTTGCTTTAATGGTGATGAGCTTTATCTTATGTACTTTTTCATTATTGAAAAATAATAAAGATAAGCATGTTTCATTTATTAAAGAGTTCTTTCGGCACATTGGTATACAAAGTGGAGCAATAATTATCATATTTGGTTTACTTTCAAGAATTTTATAA	-	-	TGC-S
group_59	1	1	1	1	1	1	0	1	1	1	1	1	1	1	1	ATGACTGTATATTTTCCATCATTATCAGACTTTGCAGTTCCAATGATTTTTCCAGATGAATCTTTAACGGTGACAGTTGAATTAGCCTCTGTCAAACCTGTAATAGTTTTACCGTTAGAAGAAATAGCATGTGTTAAAGTAGGAGCTGTAATATCAGAAGCGATAAGCTCTTGTTTAACTGTACTATTACCGGCAGTATCTTGA	-	-	TGC-S
group_62	1	1	1	1	1	1	0	1	1	1	1	1	1	1	1	ATGAAAAAACTAGCTGTAGTGATCGCCATTGCTTCGATATTATCTGGTTGTATGACAAACGATAGTCTTAATACCTTAAAAAAATTGGTTGTAGAAAAAGAAATAAAAGATTATGTAGCAAGCAATTATCCGATTGAGTCGCTAGAAATTGATCTATTAAGTTCAGAAATTTACGATAATTGCATGGATGTAATTAATATCAGTCAACTTTCGCTTGTTAAAATTGAATTAAATAAGGAAACAAGGTATGTCTTGAAATCAAGTGTAGATACAAAACCATTAAAAAAATGTGTAGATAATTATTTAGCAAAAAAACCTGTCTCAAACGATGCAATGGAAGATCTAATTTCGAATCCTTATTATGAAAAATACAAGAATGAACCTGACGTAAGAGAAATA…	-	-	TGC-S
group_63	1	1	1	1	1	1	0	1	1	1	1	1	1	1	1	ATGAAAAATATCCCTCTAATATTTGCCCTGGTATTAGCTTTATCCGGGTGCATGAGTGACGAAGATTTTGCTTTTGCAAAAGAAGAAATTGTAGAAAAAACTATCAATACTTACCTTCAAGATCAATATTCGATGATTGTAATAAGCGACATAAAAAATATAACTCCATCGATATATAGTACTTGTAGTAAATATTTGAATATTAATAAAAGGATGATCAAGAAACAGAGGGTTAAATTATCTATCAGAGGTATCGAGTCTGAATATGTTTTAGATAAAGATGTGAATATTAATGATCTCAAATCATGTGTTGACGATTATTTGGTAAAAACCCCAATTTCAGAAGAGTCAATGAAAAATCTGAAAGAGGATACAAGAGTTGAGCAATTCAAAAATGAT…	-	-	TGC-S
group_65	1	1	1	1	1	1	0	1	1	1	1	1	1	1	1	ATGAATATCAAGACAAATTCAATGGCACCAGAAAATGATCAGAAGCCAAATACTGAAGATTTTTTTCTTCAGTATCAAAATTCAAAAATTGTTCAAGATGATAATTTTCTAAAGCAACGATATGCGGATTATGAACAATTATTCAATAACGCAGTTCAGTACACACCAATTTCAGAAAGTAATTTTCTTTTTTTGCAAAAGAGAATGCGGATTTATGGCTTAATTTTAATAGTCTGTATTGCATTAAATGCCATCATTACATTTTGTATTATTTATAAATTATTCTTTCAAGATTATTACACATCTATAGGTATGAGTGAGCAATTTAAGACTTTATTTGCTGGAACATTCAGTTGGGCTCTTGAGGTAGGCATTGTCTCATTTGTTTTGGCTATGCTA…	-	-	TGC-S
group_66	1	1	1	1	1	1	0	1	1	1	1	1	1	1	1	ATGTTTGATGAAGATATTAGACCACTTATGATAGCGGTTTATGCACTTTTTATTATGTTTCTTCTATATTTAATGGCTGGTGTGGTTTTAACAGGCATTAATAATATCAAACCCAAAAAAGATCAGTACGGCCAGTCCTGTCATAAAGTAGGTATTTTCACAGATTGGACATGTCCTTCAGATACTGAGCAATATAAACAACTGAAAAAAGAAGGCTGTAAACTTGTCACTGTTATTGAGCCAAAAGAAACAGATTATATAAAACAGTATCGATATATGTGTCGGGAAAATAAAGAATATATTCTAAATTTTGAATATAAAGGTTTGTAA	-	-	TGC-S
group_67	1	1	1	1	1	1	0	1	1	1	1	1	1	1	1	ATGAAATCTAATTTTATGAGCATTCACAGTTTGATTCTTAAGAGCTCATTCTTAAGCTTTAGCTTATTACTTGTTGGATGCAACTTTCCGTTGGGCGCTAAGCCTTATGAACCTTTCGAGTATGTACTTGGTGAAAAAATTATTAGGTCCTTAAAGGAATGTTCAACCGACATACAAAAGATTTTAAAAATTTGCAGCCCAGCAGCATCAAAGCAACAGATCAGTCAGGCCATTTCAAAATGCCCGGATGTGAAATTTGAGTTTGAAAAAATACTAACCCCTAGTGTTGTATTGAGAGAGGTTAAACCGGCTCAAGTTTTAACAGTTAATAAGCTAAACAGCTTATTAAACGAATGCATGAAAAAAGCAAAGCCTAATTTACCGGATGAAAAAGATAAG…	-	-	TGC-S
group_68	1	1	1	1	1	1	0	1	1	1	1	1	1	1	1	ATGAATAAATCTAAATTTAGCTATGCTGTTGACTTCAATAATGAAATTGTTGGAACTTTATCTGCTAAAGAATACTTCAGTATTGTAAAGAAGGCTTATACAGATTTAGTTTTTTTAAAAAAACATGTTTGGCCATTGGTGATGCATTTTCTGAATGCTTTTAGTAAATGCCTTGAACTCCTTCCTGCTTTTTTCATCATGGGTATTCTATGTTGCTCAATTATGATTCCCTTTGATGATATCCAGAAAATTGTTGGTGCGTTACAAAGCGCATCAAAGCATGAACGTTATGCTTATTTAGGGCAATTAGCGGAAATCACTTTTCAGATACTCTTTTTTGTTGCTGCAATTGACACTTTAAGATTCTTAACAACATCTGACGGGAATAATTATGTGAGA…	-	-	TGC-S
group_69	1	1	1	1	1	1	0	1	1	1	1	1	1	1	1	ATGAAAATTAATTATTTTATTAAAGCTGTTGTAGTTGGTTTAAGTGTTTCAACATTAGTTTCTACCAGCTATGCTGCTTCTAGATCTAGTTACAGCTCTTCATCAAGCAGAAGCTCGTATTCATCATCATCGAGTAGTAAATCATATTCTTCAAGCTCTCCGAGCTCCTATACTTCTCGACCAAGTAGTAGCATAAGTAAACCAAGCTACACACCTTCTAAACCTTCAGCAACCACCACATATAAACCAGTGGCTAATACCACCTCCAAATCTAATCCGACAACCAAAACAGTTAAACCGGTAGTGAAAAGTACTGAAGTAAAACAAGCTGTTCAAAAACCTTATCCGGTGCAAAATAATAGCCTAAGCAGCTATGATAGATTTAAACATGAACAACAT…	-	-	TGC-S
group_70	1	1	1	1	1	1	0	1	1	1	1	1	1	1	1	ATGGAAACAAAACAACCAGATGTAAAAGAGGAAGAAGACATATTGTCTTTAGGCTTAGGGGGGAATGTCAAAAAAATTCTCATTAAGGCAGAGAAGTACCATTGTTCACTTTGCGATCAAATTTTAGATCCAAAAGTTGAAAACCCAATAGATCATTCAATGTTATGCACCGGGTATTAA	-	-	TGC-S
group_71	1	1	1	1	1	1	0	1	1	1	1	1	1	1	1	ATGGAATCTATATTATCGAACTCTCCAACATCCAAAGTTTATTCAAAAATAAAATTTCAAGAGTTATTTAAGTCCTATCGTATAGCAATTATATTCTCAATAATATTTTTAATATTCGCATTAAATCAGAATTTTTTTCTAGGTGAATACAAAGATATTTTAAGATTGGGATCATTTCTTTCGGCTGGATTAACTGGAGCTTTATTTATGACGAAGGTTAATAAAATTCAGGATATGTCAAGAAAGTTAAGTGATGAAGCAGTGCTTGCTCTTATAAAAATATTGTCTAATCACTCAGAGTATGTGGAGGATATTAAGGTAAAACTCAAAAACCATAATGAGGTAATCGTTCATGATGTATTAATTATACGTAGCATTTTGAATGATCAAATTTCTAAA…	-	-	TGC-S
group_72	1	1	1	1	1	1	0	1	1	1	1	1	1	1	1	ATGAAAAGTGAACTACATTGCTTTGAAAATAAAATAGCTACTATTTTTATAATAGCTATTTTTCTCTTCTTTATATTTGTTTTCATTAAACATTTTGATCATATCTACGCAGCTTTATGGCCTAAAGTTAGTGCTCAAGGTGAGCCATGCTTATATAAAACAGTAGGTTATATAACTTCTCCGAAAGACGGTACATCAACTGAAATAAAAGGTTGGGTGTGCCCAACAGATAAAAGTATAAGTTCATCAAATAGGTAA	-	-	TGC-S
group_73	1	1	1	1	1	1	0	1	1	1	1	1	1	1	1	ATGTGGAACACCAATTATTCTATTAAAGCTTTACAGAGTGATAATAAGGCCCTGATAGAAATTTCTAAAGACCCTGAAAAATACGAAAAATTCAATATCAGAGACTTATCTTTAGTAAATTATGTTTGCGTCATAATTTTTGTACTTGTTCTTCTTGTAGCGGGATTACTAACGTTAGGTGATAATAAAAGCGAAATTAAAGAACCAGTTCATTTTGCAGCACTAGATGTTTATAACATGGTGAATGGTTCAAATCCTTCTTCAACAATAGGAAAACATAACAAAGAATTCTTTCTAAAAAATTATGAAAGTACGGTTCAAACATATAATAAATCACAGGACGTTTTAGTAGAATATTTGAACGGTTCACGAACTTTGACACCACAGAATAGGGAGGCT…	-	-	TGC-S
group_92	1	1	1	1	1	1	0	1	1	1	1	1	1	1	1	ATGAACACTAAGTACTTATCTGCATTAAAAACAAACTTCATTAATGAAAACGAACTAGACTCATTATTAAGTGAAATTCAGGATTTACCAGGTCATCCGCAATCCCTTACGACCTTACAAGATTGCGGATATAAAATGGGTGTAATCCATGAAGATTACTTTAACGTAATGTCTTCATTCACATTTCAACAATTTGAAAAAAGTAAGAGATCTATTCTATACGTCTACGATAAAGAACTAGTTTATAAACATATACAAGCAATACAGAAAGCTAAATATGTACTACCTTTAATTCTTAAGCAGTATGAAAATACAGAGCGAAAACTTAAAGAACTTATCGAAGGTTGTATTGCTGAAAAACAAAAGTATCAAAGGAACTTTGAATTACGTCAAAGACTT…	-	-	TGC-S
group_93	1	1	1	1	1	1	0	1	1	1	1	1	1	1	1	ATGTTAAATAATGAATTAACAACACAAGTATTTTCAATTGAAAATGAAATGGAAAAACTTGATCTTGATATTGATAGAAAAGATGAAGTTTTAGCAATAGTTGAAAACTTAGATCTAATTAAGAACCCACAAAAGGTACTTGAGTTGGGGGCTAATAACCGTGATTCGTTAGCTGATCTTTCTAACCAAATGCTGTCATTAGTTACTAATGATCAGTTGGGAGTTATGGGAGAATTAATGACGGATATTACTGTAAAATTAAAAAGAACAGACTTTTCCATTGGTAGTGATAAATCAAATATACCGTTGATAGGGGGGCTGTTAGCAAAAATTGGTAATTCAAAAGACAGGCTTATTACTAAATTTAAGACAGTAGAATCACAATTAAATGATAATTTA…	-	-	TGC-S
group_94	1	1	1	1	1	1	0	1	1	1	1	1	1	1	1	ATGAAAGAACTTGTAATAGTCCTACGTTGGTTCATCGGATTTTTAACATTTCTCTTAGGATTGATGACTTTAATCCTATTTCTTAAATATATATGGGACCTTGTAATAATTAGAAATATTATTCTAATTGTACTTAGTTTCGGACTTTTCGGTATGTCTTTGGATATAAAAGAGGATGATGATAGAAAACTTACTTTGCTGCTTTTAATATCTACCATTTCTATGGTCGGTTTTACAAGTTGGACCTTATTTAAACAGATATTGAATTAA	-	-	TGC-S
group_95	1	1	1	1	1	1	0	1	1	1	1	1	1	1	1	ATGGTTAAATGGGTTAGTGCCTGGTTCTTGGTTATTAATATTTACTCTCCGAATAAACATGCTGTTTATACGATACCGTTCCAATCAGAACAAGAGTGTAAAAAAGAAGTACTTAAGCGTTTAAAACATGATGCTGGTAACGAAATTCTTAGCGTTAAGTTTGGTTCAGAGGTAAAAGAGCGAAGATCCTATAGCTGTGATAAAGGACAATTACCCGTATATCCAGTTAAGTAA	-	-	TGC-S
group_96	1	1	1	1	1	1	0	1	1	1	1	1	1	1	1	ATGAATATTAATTTTAATACTGAAGAATTCCTTGCTACAGCAAAACAGGCTACACACTCACCAGCTTTGTTCCATAAGAAGTCTATGCATAGTCCAATCTATGCAGAAATCCAATTTGATATACCGTTAAACTATATAAGCTCTAAAACTGTACGCTTGCGTAAAAATGGTTTTAAGGAATTAAATTGTGCAACGTTTAAGGGTATTCCTGATCTAGTTGATTCTAAAGTTAAGCAGGTTTCAATTCCACTTAAAGACTTAGGGCCGGTTGCAATCACACCGATGCCAGCAATTGGGATTTACTATGAGCTTAATAAGCGAAATAAAGACTATAGGAATGCACTTTTAGAAGTAACAGTTGAAGATCGAGAAAGATCCTTTTCTGATTACAATGAGTTA…	-	-	TGC-S
noc	1	1	1	1	1	1	0	1	1	1	1	1	1	1	1	ATGTCTTCTTTATTAGGTGATTTAAACGCTGTTGATAGCTCATTAACTTCAGCAAACTTAAATGCTAACAATAACTCTGACCGCACAATTCTTAAATTGCCACTTAATCGGGTTAAGTTGGATCCTCAGAATGTACGTCTTGAATATGATCAAGATTATGTAAAAGAACTGGCAAATACTATTTTGAGAGATGGTTTACTTCAGCCTATTTCAGTTAGAGCCGATTCTGATAGTCCTGGTGAATATATTATTAATATGGGCCATTATCGTTATTTAGCTCATAAACATTTGAACTTGGATACTATCGAAGCAACGATTGATAACAAACTTGGTTCACGCCGAGTAAAAATGTCAGAAAACTTATTTAGAAAAGACATGAGTTTGCTTGAAGTTGCTACG…	-	-	TGC-S
soj_1	1	1	1	1	1	1	0	1	1	1	1	1	1	1	1	ATGAAAAAAATCGTAATCACTAACGAAAAGGGTGGGATTGGCAAAACCTCTGTTGCTGTTCATTTGGCACATTACTGTTATGAGCGCGGTATGCGTGTTCTATTTGTAGACATGGATAAACAAGGTAATAGTGGTTTCTCACTTAGTAAAGTTGCGGTTGAGATTAAAGATACCCATAGTCTATTTGCGGATATCCAAAACTTTGAAACTTTAGATAAATATTTTGTTCTTTTTAAAGGTAATAAGAGTTTAAAATCACTTTTTGATCCTACAGAACAAGAGTTTAAACTAGATAAAGTTGAAGAATACCAACGTAATTTCAAATCAAATATTGCTAAGGCTAACGAATTTTTTGATATCTGTATTTTTGATACACCTCCTACAGACGGTCCGTTTCAG…	-	-	TGC-S
group_99	1	1	1	1	1	1	0	1	1	1	1	1	1	1	1	GTGAATTCAAAAGTTAACATTGGTAAAACTTATAGTGTTTTGAAAAGTGAGTTTATACATACCTTAAAAAGTATCGACCAATCTAAAAACATTTATGAAATATTTCATGACTTTGTTTTTTGTTCAGCAGCAGCATTAAGAAACTCAATTGGTCATAGATATCAAAATTTGTTTAACCAAAATATTGAAAATGAATATCTTCAACGTATCAATCGTTACGATGTTAGTGGACGTTTAAAAATAAAAAACCTGTTTTATCTGTTGGTGGATTTATGCGAAGCAAAGGGTGAGCCATACGATGTGTTAGGTAGCATTTACATGGAACTAGAAATTGGTAATGATCATATCGGCCAATATTTTACACCAAGTGAGGTATCAAATTTATGTGCTCAAGTTGTA…	V	N-6 DNA Methylase	TGC-S
group_3784	1	0	1	0	1	1	1	1	0	1	0	0	0	1	0	ATGGGGTGGAAGGGGAAAAAGCCGACTAGTTTTAGTCTTGATGTGTCTAAAGCAGCAGAAGCACATGTAAAGAATATTGTCATGGATACCGTGCAATCCTTAGTTAATTTAAGTCCTGTTGATACTGGAGCATACCGTGCTTCACATATTGTTTCGATTGGATCTGCTGATTTCGGCGTGCGTGAACCTGAAACAAACCCAATTCAAGATGCAGCAATTCAAGCTGTAAAGATTAAATTGGGCAATTTGGTTTATATCCAGAACAATAAAGCTTATGCACCCCGCTTAGAAAACGGCTGGTCTGATCAAGCACCACAAGGTATTTATGGCCTCACGTTTAACTTTATTTCTCAAAAGTACGGTGGTTAA	-	-	TGC-R
group_194	0	0	0	1	0	1	1	0	1	0	0	1	1	0	0	ATGAATACTCTTGCTGAACGACTTAGGTATGCCATGGAAGTTTTGCCACCTAAAAAGATTAAAGGTGTTGAGCTTGCTCGTGCAGTAGGAGTTAAACCTCCTTCTGTGAGTGATTGGCTGTCTGGAAAATCCAAAACAATGGAAGGTGAAAATTTATTACGTGCCTCAAAATTTTTGAATGTAAATCCTTCATGGCTTGCATCTGGCACGGGAGAGATTCAATCAAGCACGAGAGATAAATTTAAACAACTGGATATCGAAGAGTTCAAAAAGAAATACAACATTAGTGATAGTGATGAAGCTCTTTTATTTTCAACAATTATCGAAAAACCGTTTATCCCATCATCTAAGCGTTGGGTTCCTGTTAAGGCTTACTCCAAGATGGGCATGGATGGCTAT…	K	Peptidase S24-like	TGC-R
group_3871	0	0	0	1	1	1	1	0	1	0	0	0	0	0	0	GTGAAACTATATATAAGTGCACTACAGTTAGAAAATGGAGAGCTTTTACTCGTCGTTTCTCCTCAGTTTAATGCCAATGCTATTCAGGATTATGCATTACGCTGGGAAATTGAAACCTTATTCAGTTGTCTCAAAGGACGCGGGTTTAATCTTGAAAATACGCGCTTGACAGACCCTAGACGAGTGAAAAAATTGATTGCGGTGTTAGCTATAAGCTTCTGTTGGTGTTACTTAACGGGTGAATGGCAACATGATCAAAAAAAAGCGATAAAAATAAAGAAGCATGGACGACTCTCAATGAGTTTATTTCGCTATGGTTTAGACTATGTTCAAATGGCGATTCAGCGTTTAATTGGTTTTGGGAAAAAAGAAGAGTTTAAGGAAATTTTGGCAATTTTA…	L	Transposase DDE domain	TGC-R
group_3873	0	0	0	1	1	1	1	0	1	0	0	0	0	0	0	GTGAAACTATATATAAGTGCACTACAGTTAGAAAATGGAGAGCTTTTACTCGTCGTTTCTCCTCAGTTTAATGCCAATGCTATTCAGGATTATGCATTACGCTGGGAAATTGAAACCTTATTCAGTTGTCTCAAAGGACGCGGGTTTAATCTTGAAAATACGCGCTTGACAGACCCTAGACGAGTGAAAAAATTGATTGCGGTGTTAGCTATAAGCTTCTGTTGGTGTTACTTAACGGGTGAATGGCAACATGATCAAAAAAAAGCGATAAAAATAAAGAAGCATGGACGACTCTCAATGAGTTTATTTCGCTATGGTTTAGACTATGTTCAAATGGCGATTCAGCGTTTAATTGGTTTTGGGAAAAAAGAAGAGTTTAAGGAAATTTTGGCAATTTTA…	L	Transposase DDE domain	TGC-R
group_3875	0	0	0	1	1	1	1	0	1	0	0	0	0	0	0	GTGAAACTATATATAAGTGCACTACAGTTAGAAAATGGAGAGCTTTTACTCGTCGTTTCTCCTCAGTTTAATGCCAATGCTATTCAGGATTATGCATTACGCTGGGAAATTGAAACCTTATTCAGTTGTCTCAAAGGACGCGGGTTTAATCTTGAAAATACGCGCTTGACAGACCCTAGACGAGTGAAAAAATTGATTGCGGTGTTAGCTATAAGCTTCTGTTGGTGTTACTTAACGGGTGAATGGCAACATGATCAAAAAAAAGCGATAAAAATAAAGAAGCATGGACGACTCTCAATGAGTTTATTTCGCTATGGTTTAGACTATGTTCAAATGGCGATTCAGCGTTTAATTGGTTTTGGGAAAAAAGAAGAGTTTAAGGAAATTTTGGCAATTTTA…	L	Transposase DDE domain	TGC-R
group_3877	0	0	0	1	1	1	1	0	1	0	0	0	0	0	0	GTGAAACTATATATAAGTGCACTACAGTTAGAAAATGGAGAGCTTTTACTCGTCGTTTCTCCTCAGTTTAATGCCAATGCTATTCAGGATTATGCATTACGCTGGGAAATTGAAACCTTATTCAGTTGTCTCAAAGGACGCGGGTTTAATCTTGAAAATACGCGCTTGACAGACCCTAGACGAGTGAAAAAATTGATTGCGGTGTTAGCTATAAGCTTCTGTTGGTGTTACTTAACGGGTGAATGGCAACATGATCAAAAAAAAGCGATAAAAATAAAGAAGCATGGACGACTCTCAATGAGTTTATTTCGCTATGGTTTAGACTATGTTCAAATGGCGATTCAGCGTTTAATTGGTTTTGGGAAAAAAGAAGAGTTTAAGGAAATTTTGGCAATTTTA…	L	Transposase DDE domain	TGC-R
group_3878	0	0	0	1	1	1	1	0	1	0	0	0	0	0	0	GTGAAACTATATATAAGTGCACTACAGTTAGAAAATGGAGAGCTTTTACTCGTCGTTTCTCCTCAGTTTAATGCCAATGCTATTCAGGATTATGCATTACGCTGGGAAATTGAAACCTTATTCAGTTGTCTCAAAGGACGCGGGTTTAATCTTGAAAATACGCGCTTGACAGACCCTAGACGAGTGAAAAAATTGATTGCGGTGTTAGCTATAAGCTTCTGTTGGTGTTACTTAACGGGTGAATGGCAACATGATCAAAAAAAAGCGATAAAAATAAAGAAGCATGGACGACTCTCAATGAGTTTATTTCGCTATGGTTTAGACTATGTTCAAATGGCGATTCAGCGTTTAATTGGTTTTGGGAAAAAAGAAGAGTTTAAGGAAATTTTGGCAATTTTA…	L	Transposase DDE domain	TGC-R
group_3879	0	0	0	1	1	1	1	0	1	0	0	0	0	0	0	GTGAAACTATATATAAGTGCACTACAGTTAGAAAATGGAGAGCTTTTACTCGTCGTTTCTCCTCAGTTTAATGCCAATGCTATTCAGGATTATGCATTACGCTGGGAAATTGAAACCTTATTCAGTTGTCTCAAAGGACGCGGGTTTAATCTTGAAAATACGCGCTTGACAGACCCTAGACGAGTGAAAAAATTGATTGCGGTGTTAGCTATAAGCTTCTGTTGGTGTTACTTAACGGGTGAATGGCAACATGATCAAAAAAAAGCGATAAAAATAAAGAAGCATGGACGACTCTCAATGAGTTTATTTCGCTATGGTTTAGACTATGTTCAAATGGCGATTCAGCGTTTAATTGGTTTTGGGAAAAAAGAAGAGTTTAAGGAAATTTTGGCAATTTTA…	L	Transposase DDE domain	TGC-R
group_3880	0	0	0	1	1	1	1	0	1	0	0	0	0	0	0	GTGAAACTATATATAAGTGCACTACAGTTAGAAAATGGAGAGCTTTTACTCGTCGTTTCTCCTCAGTTTAATGCCAATGCTATTCAGGATTATGCATTACGCTGGGAAATTGAAACCTTATTCAGTTGTCTCAAAGGACGCGGGTTTAATCTTGAAAATACGCGCTTGACAGACCCTAGACGAGTGAAAAAATTGATTGCGGTGTTAGCTATAAGCTTCTGTTGGTGTTACTTAACGGGTGAATGGCAACATGATCAAAAAAAAGCGATAAAAATAAAGAAGCATGGACGACTCTCAATGAGTTTATTTCGCTATGGTTTAGACTATGTTCAAATGGCGATTCAGCGTTTAATTGGTTTTGGGAAAAAAGAAGAGTTTAAGGAAATTTTGGCAATTTTA…	L	Transposase DDE domain	TGC-R
group_3885	0	0	0	1	1	1	1	0	1	0	0	0	0	0	0	GTGAAACTATATATAAGTGCACTACAGTTAGAAAATGGAGAGCTTTTACTCGTCGTTTCTCCTCAGTTTAATGCCAATGCTATTCAGGATTATGCATTACGCTGGGAAATTGAAACCTTATTCAGTTGTCTCAAAGGACGCGGGTTTAATCTTGAAAATACGCGCTTGACAGACCCTAGACGAGTGAAAAAATTGATTGCGGTGTTAGCTATAAGCTTCTGTTGGTGTTACTTAACGGGTGAATGGCAACATGATCAAAAAAAAGCGATAAAAATAAAGAAGCATGGACGACTCTCAATGAGTTTATTTCGCTATGGTTTAGACTATGTTCAAATGGCGATTCAGCGTTTAATTGGTTTTGGGAAAAAAGAAGAGTTTAAGGAAATTTTGGCAATTTTA…	L	Transposase DDE domain	TGC-R
group_3888	0	0	0	1	1	1	1	0	1	0	0	0	0	0	0	GTGAAACTATATATAAGTGCACTACAGTTAGAAAATGGAGAGCTTTTACTCGTCGTTTCTCCTCAGTTTAATGCCAATGCTATTCAGGATTATGCATTACGCTGGGAAATTGAAACCTTATTCAGTTGTCTCAAAGGACGCGGGTTTAATCTTGAAAATACGCGCTTGACAGACCCTAGACGAGTGAAAAAATTGATTGCGGTGTTAGCTATAAGCTTCTGTTGGTGTTACTTAACGGGTGAATGGCAACATGATCAAAAAAAAGCGATAAAAATAAAGAAGCATGGACGACTCTCAATGAGTTTATTTCGCTATGGTTTAGACTATGTTCAAATGGCGATTCAGCGTTTAATTGGTTTTGGGAAAAAAGAAGAGTTTAAGGAAATTTTGGCAATTTTA…	L	Transposase DDE domain	TGC-R
group_3889	0	0	0	1	1	1	1	0	1	0	0	0	0	0	0	GTGAAACTATATATAAGTGCACTACAGTTAGAAAATGGAGAGCTTTTACTCGTCGTTTCTCCTCAGTTTAATGCCAATGCTATTCAGGATTATGCATTACGCTGGGAAATTGAAACCTTATTCAGTTGTCTCAAAGGACGCGGGTTTAATCTTGAAAATACGCGCTTGACAGACCCTAGACGAGTGAAAAAATTGATTGCGGTGTTAGCTATAAGCTTCTGTTGGTGTTACTTAACGGGTGAATGGCAACATGATCAAAAAAAAGCGATAAAAATAAAGAAGCATGGACGACTCTCAATGAGTTTATTTCGCTATGGTTTAGACTATGTTCAAATGGCGATTCAGCGTTTAATTGGTTTTGGGAAAAAAGAAGAGTTTAAGGAAATTTTGGCAATTTTA…	L	Transposase DDE domain	TGC-R
group_3890	0	0	0	1	1	1	1	0	1	0	0	0	0	0	0	GTGAAACTATATATAAGTGCACTACAGTTAGAAAATGGAGAGCTTTTACTCGTCGTTTCTCCTCAGTTTAATGCCAATGCTATTCAGGATTATGCATTACGCTGGGAAATTGAAACCTTATTCAGTTGTCTCAAAGGACGCGGGTTTAATCTTGAAAATACGCGCTTGACAGACCCTAGACGAGTGAAAAAATTGATTGCGGTGTTAGCTATAAGCTTCTGTTGGTGTTACTTAACGGGTGAATGGCAACATGATCAAAAAAAAGCGATAAAAATAAAGAAGCATGGACGACTCTCAATGAGTTTATTTCGCTATGGTTTAGACTATGTTCAAATGGCGATTCAGCGTTTAATTGGTTTTGGGAAAAAAGAAGAGTTTAAGGAAATTTTGGCAATTTTA…	L	Transposase DDE domain	TGC-R
group_3891	0	0	0	1	1	1	1	0	1	0	0	0	0	0	0	GTGAAACTATATATAAGTGCACTACAGTTAGAAAATGGAGAGCTTTTACTCGTCGTTTCTCCTCAGTTTAATGCCAATGCTATTCAGGATTATGCATTACGCTGGGAAATTGAAACCTTATTCAGTTGTCTCAAAGGACGCGGGTTTAATCTTGAAAATACGCGCTTGACAGACCCTAGACGAGTGAAAAAATTGATTGCGGTGTTAGCTATAAGCTTCTGTTGGTGTTACTTAACGGGTGAATGGCAACATGATCAAAAAAAAGCGATAAAAATAAAGAAGCATGGACGACTCTCAATGAGTTTATTTCGCTATGGTTTAGACTATGTTCAAATGGCGATTCAGCGTTTAATTGGTTTTGGGAAAAAAGAAGAGTTTAAGGAAATTTTGGCAATTTTA…	L	Transposase DDE domain	TGC-R
group_3892	0	0	0	1	1	1	1	0	1	0	0	0	0	0	0	GTGAAACTATATATAAGTGCACTACAGTTAGAAAATGGAGAGCTTTTACTCGTCGTTTCTCCTCAGTTTAATGCCAATGCTATTCAGGATTATGCATTACGCTGGGAAATTGAAACCTTATTCAGTTGTCTCAAAGGACGCGGGTTTAATCTTGAAAATACGCGCTTGACAGACCCTAGACGAGTGAAAAAATTGATTGCGGTGTTAGCTATAAGCTTCTGTTGGTGTTACTTAACGGGTGAATGGCAACATGATCAAAAAAAAGCGATAAAAATAAAGAAGCATGGACGACTCTCAATGAGTTTATTTCGCTATGGTTTAGACTATGTTCAAATGGCGATTCAGCGTTTAATTGGTTTTGGGAAAAAAGAAGAGTTTAAGGAAATTTTGGCAATTTTA…	L	Transposase DDE domain	TGC-R
group_3894	0	0	0	1	1	1	1	0	1	0	0	0	0	0	0	GTGAAACTATATATAAGTGCACTACAGTTAGAAAATGGAGAGCTTTTACTCGTCGTTTCTCCTCAGTTTAATGCCAATGCTATTCAGGATTATGCATTACGCTGGGAAATTGAAACCTTATTCAGTTGTCTCAAAGGACGCGGGTTTAATCTTGAAAATACGCGCTTGACAGACCCTAGACGAGTGAAAAAATTGATTGCGGTGTTAGCTATAAGCTTCTGTTGGTGTTACTTAACGGGTGAATGGCAACATGATCAAAAAAAAGCGATAAAAATAAAGAAGCATGGACGACTCTCAATGAGTTTATTTCGCTATGGTTTAGACTATGTTCAAATGGCGATTCAGCGTTTAATTGGTTTTGGGAAAAAAGAAGAGTTTAAGGAAATTTTGGCAATTTTA…	L	Transposase DDE domain	TGC-R
group_3895	0	0	0	1	1	1	1	0	1	0	0	0	0	0	0	GTGAAACTATATATAAGTGCACTACAGTTAGAAAATGGAGAGCTTTTACTCGTCGTTTCTCCTCAGTTTAATGCCAATGCTATTCAGGATTATGCATTACGCTGGGAAATTGAAACCTTATTCAGTTGTCTCAAAGGACGCGGGTTTAATCTTGAAAATACGCGCTTGACAGACCCTAGACGAGTGAAAAAATTGATTGCGGTGTTAGCTATAAGCTTCTGTTGGTGTTACTTAACGGGTGAATGGCAACATGATCAAAAAAAAGCGATAAAAATAAAGAAGCATGGACGACTCTCAATGAGTTTATTTCGCTATGGTTTAGACTATGTTCAAATGGCGATTCAGCGTTTAATTGGTTTTGGGAAAAAAGAAGAGTTTAAGGAAATTTTGGCAATTTTA…	L	Transposase DDE domain	TGC-R
group_3896	0	0	0	1	1	1	1	0	1	0	0	0	0	0	0	GTGAAACTATATATAAGTGCACTACAGTTAGAAAATGGAGAGCTTTTACTCGTCGTTTCTCCTCAGTTTAATGCCAATGCTATTCAGGATTATGCATTACGCTGGGAAATTGAAACCTTATTCAGTTGTCTCAAAGGACGCGGGTTTAATCTTGAAAATACGCGCTTGACAGACCCTAGACGAGTGAAAAAATTGATTGCGGTGTTAGCTATAAGCTTCTGTTGGTGTTACTTAACGGGTGAATGGCAACATGATCAAAAAAAAGCGATAAAAATAAAGAAGCATGGACGACTCTCAATGAGTTTATTTCGCTATGGTTTAGACTATGTTCAAATGGCGATTCAGCGTTTAATTGGTTTTGGGAAAAAAGAAGAGTTTAAGGAAATTTTGGCAATTTTA…	L	Transposase DDE domain	TGC-R
group_3884	0	0	0	1	1	1	1	0	0	0	0	0	0	0	0	GTGAAACTATATATAAGTGCACTACAGTTAGAAAATGGAGAGCTTTTACTCGTCGTTTCTCCTCAGTTTAATGCCAATGCTATTCAGGATTATGCATTACGCTGGGAAATTGAAACCTTATTCAGTTGTCTCAAAGGACGCGGGTTTAATCTTGAAAATACGCGCTTGACAGACCCTAGACGAGTGAAAAAATTGATTGCGGTGTTAGCTATAAGCTTCTGTTGGTGTTACTTAACGGGTGAATGGCAACATGATCAAAAAAAAGCGATAAAAATAAAGAAGCATGGACGACTCTCAATGAGTTTATTTCGCTATGGTTTAGACTATGTTCAAATGGCGATTCAGCGTTTAATTGGTTTTGGGAAAAAAGAAGAGTTTAAGGAAATTTTGGCAATTTTA…	L	Transposase DDE domain	TGC-R
group_3886	0	0	0	0	1	1	1	0	1	0	0	0	0	0	0	GTGAAACTATATATAAGTGCACTACAGTTAGAAAATGGAGAGCTTTTACTCGTCGTTTCTCCTCAGTTTAATGCCAATGCTATTCAGGATTATGCATTACGCTGGGAAATTGAAACCTTATTCAGTTGTCTCAAAGGACGCGGGTTTAATCTTGAAAATACGCGCTTGACAGACCCTAGACGAGTGAAAAAATTGATTGCGGTGTTAGCTATAAGCTTCTGTTGGTGTTACTTAACGGGTGAATGGCAACATGATCAAAAAAAAGCGATAAAAATAAAGAAGCATGGACGACTCTCAATGAGTTTATTTCGCTATGGTTTAGACTATGTTCAAATGGCGATTCAGCGTTTAATTGGTTTTGGGAAAAAAGAAGAGTTTAAGGAAATTTTGGCAATTTTA…	L	Transposase DDE domain	TGC-R
group_176	0	0	0	0	0	1	1	0	0	1	0	0	0	0	0	ATGAGCAAAGTATCAAATGAATTGCCTGCAAGCGCTAGCAATAACGAATCGCTCATATTGCAAGCACTTAACGCTAGCAATCAAAGACAAGTAGCAGAGATGATAAATGTCGATGCAAGCATCCTTTCACGGATGAAAACAGAAAAGAAATCAAATGGATGGACTGAGATTGAGTTTATTAGCTTTTTGTTGACAGCCATTGGTTTGAAGGTTGTGCAAGAAAGTGATGTGTATTGCTCACCTGAAATTGCAGAAGCAACGCGAGTCTATTTAGCACATGCATTCACTTCACCTGAATACATGCGGATTTTATTCAAATAA	-	-	TGC-R
group_3882	0	0	0	0	0	1	1	0	0	0	0	0	0	0	0	GTGAAACTATATATAAGTGCACTACAGTTAGAAAATGGAGAGCTTTTACTCGTCGTTTCTCCTCAGTTTAATGCCAATGCTATTCAGGATTATGCATTACGCTGGGAAATTGAAACCTTATTCAGTTGTCTCAAAGGACGCGGGTTTAATCTTGAAAATACGCGCTTGACAGACCCTAGACGAGTGAAAAAATTGATTGCGGTGTTAGCTATAAGCTTCTGTTGGTGTTACTTAACGGGTGAATGGCAACATGATCAAAAAAAAGCGATAAAAATAAAGAAGCATGGACGACTCTCAATGAGTTTATTTCGCTATGGTTTAGACTATGTTCAAATGGCGATTCAGCGTTTAATTGGTTTTGGGAAAAAAGAAGAGTTTAAGGAAATTTTGGCAATTTTA…	L	Transposase DDE domain	TGC-R
